# Supplementary material for: A meta‐analysis of the effects of climate change on the mutualism between plants and arbuscular mycorrhizal fungi
Source: Ecol Evol. 2022 Jan 24;12(1):e8518. doi: 10.1002/ece3.8518 (PMC8796888; doi:10.1002/ece3.8518)
Supplement: Supplementary file 3 — Table S1 [file ECE3-12-e8518-s002.xlsx]

## Sheet: Table S1
Table S1: List of studies, species, and the raw data used in the meta-analysis, including data on biomass, phosphorus and nitrogen concentration in plant tissue, and root colonization.
Tabs
Temperature raw data: the raw data extracted from temperature-manipulation studies
CO2 raw data: the raw data extracted from CO2-manipulation studies
Temperature MSDs: calculated mean standard difference for each trial from temperature-manipulation studies
CO2 MSDs: calculated mean standard difference for each trial from CO2-manipulation studies
Studies not included: list of studies that contained the necessary information to be included in the meta-analysis but were removed due to methodological issues

## Sheet: Temperature raw data
ID	Study	Plant_sp	Sample size	Fungal_sp	Growth temperature	Treatment	Biomass-inoculated	SD	Biomass-non-inoculated	SD	P-inoculated	SD	P-non-inoculated	SD	N-inoculated	SD	N-non-inoculated	SD	%Inoculation	SD	domesticated/wild
1	Antunes_et_al_2011	Cynodon dactylon,	6	Ambispora leptoticha-cool	16	Sub-ambient	0.57	0.02	0.59	0.01									59.64	3.74	domesticated
2	Antunes_et_al_2011	Cynodon dactylon,	6	Ambispora leptoticha-cool	26	Ambient	0.77	0.02	0.96	0.06									62.61	4.3	domesticated
3	Antunes_et_al_2011	Cynodon dactylon,	6	Ambispora leptoticha-warm	16	Sub-ambient	0.51	0.04	0.59	0.01									29.03	6.4	domesticated
4	Antunes_et_al_2011	Cynodon dactylon,	6	Ambispora leptoticha-warm	26	Ambient	0.85	0.04	0.96	0.06									48.61	7.76	domesticated
5	Antunes_et_al_2011	Cynodon dactylon,	6	Gigaspora margarita - cool	16	Sub-ambient	0.61	0.05	0.59	0.01									26.86	4.29	domesticated
6	Antunes_et_al_2011	Cynodon dactylon,	6	Gigaspora margarita - cool	26	Ambient	0.95	0.04	0.96	0.06									29.34	6.14	domesticated
7	Antunes_et_al_2011	Cynodon dactylon,	6	Gigaspora margarita - warm	16	Sub-ambient	0.56	0.03	0.59	0.01									29.06	7.62	domesticated
8	Antunes_et_al_2011	Cynodon dactylon,	6	Gigaspora margarita - warm	26	Ambient	0.93	0.06	0.96	0.06									34.36	3.75	domesticated
9	Antunes_et_al_2011	Cynodon dactylon,	6	Glomus claroideum-cool	16	Sub-ambient	0.6	0.02	0.59	0.01									57.13	2.22	domesticated
10	Antunes_et_al_2011	Cynodon dactylon,	6	Glomus claroideum-cool	26	Ambient	0.92	0.04	0.96	0.06									49.84	7.07	domesticated
11	Antunes_et_al_2011	Cynodon dactylon,	6	Glomus claroideum-warm	16	Sub-ambient	0.6	0.03	0.59	0.01									62.25	2.77	domesticated
12	Antunes_et_al_2011	Cynodon dactylon,	6	Glomus claroideum-warm	26	Ambient	0.82	0.03	0.96	0.06									67.17	3.6	domesticated
13	Antunes_et_al_2011	Cynodon dactylon,	6	Glomus intraradices-cool	16	Sub-ambient	0.6	0.02	0.59	0.01									72.32	0.83	domesticated
14	Antunes_et_al_2011	Cynodon dactylon,	6	Glomus intraradices-cool	26	Ambient	0.9	0.05	0.96	0.06									63.11	4.3	domesticated
15	Antunes_et_al_2011	Cynodon dactylon,	6	Glomus intraradices-warm	16	Sub-ambient	0.48	0.05	0.59	0.01									65.53	3.88	domesticated
16	Antunes_et_al_2011	Cynodon dactylon,	6	Glomus intraradices-warm	26	Ambient	0.83	0.03	0.96	0.06									62.69	3.74	domesticated
17	Antunes_et_al_2011	Cynodon dactylon,	6	Glomus mosseae-cool	16	Sub-ambient	0.65	0.04	0.59	0.01									60.43	4.02	domesticated
18	Antunes_et_al_2011	Cynodon dactylon,	6	Glomus mosseae-cool	26	Ambient	0.9	0.05	0.96	0.06									64.24	4.29	domesticated
19	Antunes_et_al_2011	Cynodon dactylon,	6	Glomus mosseae-warm	16	Sub-ambient	0.47	0.04	0.59	0.01									65.41	2.91	domesticated
20	Antunes_et_al_2011	Cynodon dactylon,	6	Glomus mosseae-warm	26	Ambient	0.77	0.07	0.96	0.06									66.45	1.67	domesticated
21	Antunes_et_al_2011	Cynodon dactylon,	6	Mixture-cool	16	Sub-ambient	0.56	0.03	0.59	0.01									68.28	2.22	domesticated
22	Antunes_et_al_2011	Cynodon dactylon,	6	Mixture-cool	26	Ambient	0.96	0.04	0.96	0.06									62.53	2.64	domesticated
23	Antunes_et_al_2011	Cynodon dactylon,	6	Mixture-warm	16	Sub-ambient	0.53	0.05	0.59	0.01									63.85	3.32	domesticated
24	Antunes_et_al_2011	Cynodon dactylon,	6	Mixture-warm	26	Ambient	0.83	0.04	0.96	0.06									56.29	3.46	domesticated
25	Antunes_et_al_2011	Cynodon dactylon,	6	Scutellospora dipurpurascens-cool	16	Sub-ambient	0.6	0.03	0.59	0.01									36.67	5.12	domesticated
26	Antunes_et_al_2011	Cynodon dactylon,	6	Scutellospora dipurpurascens-cool	26	Ambient	0.96	0.04	0.96	0.06									35.46	6.51	domesticated
27	Antunes_et_al_2011	Cynodon dactylon,	6	Scutellospora dipurpurascens-warm	16	Sub-ambient	0.55	0.06	0.59	0.01									20.32	3.6	domesticated
28	Antunes_et_al_2011	Cynodon dactylon,	6	Scutellospora dipurpurascens-warm	26	Ambient	0.97	4	0.96	0.06									18.26	3.88	domesticated
29	Antunes_et_al_2011	Poa pratensis,	6	Ambispora leptoticha-cool	16	Ambient	0.62	0.02	0.78	0.05									61.16	3.32	domesticated
30	Antunes_et_al_2011	Poa pratensis,	6	Ambispora leptoticha-cool	26	Super-ambient	0.71	0.04	0.83	0.08									64.55	4.16	domesticated
31	Antunes_et_al_2011	Poa pratensis,	6	Ambispora leptoticha-warm	16	Ambient	0.67	0.03	0.78	0.05									53.13	8.72	domesticated
32	Antunes_et_al_2011	Poa pratensis,	6	Ambispora leptoticha-warm	26	Super-ambient	0.89	0.05	0.83	0.08									51.79	4.72	domesticated
33	Antunes_et_al_2011	Poa pratensis,	6	Gigaspora margarita - cool	16	Ambient	0.63	0.04	0.78	0.05									24.5	6.37	domesticated
34	Antunes_et_al_2011	Poa pratensis,	6	Gigaspora margarita - cool	26	Super-ambient	0.8	0.04	0.83	0.08									27.71	5.55	domesticated
35	Antunes_et_al_2011	Poa pratensis,	6	Gigaspora margarita - warm	16	Ambient	0.75	0.02	0.78	0.05									37.79	6.37	domesticated
36	Antunes_et_al_2011	Poa pratensis,	6	Gigaspora margarita - warm	26	Super-ambient	0.93	0.04	0.83	0.08									40.05	3.74	domesticated
37	Antunes_et_al_2011	Poa pratensis,	6	Glomus claroideum-cool	16	Ambient	0.67	0.03	0.78	0.05									63.08	4.71	domesticated
38	Antunes_et_al_2011	Poa pratensis,	6	Glomus claroideum-cool	26	Super-ambient	0.9	0.02	0.83	0.08									52.19	6.94	domesticated
39	Antunes_et_al_2011	Poa pratensis,	6	Glomus claroideum-warm	16	Ambient	0.76	0.08	0.78	0.05									62.94	2.63	domesticated
40	Antunes_et_al_2011	Poa pratensis,	6	Glomus claroideum-warm	26	Super-ambient	0.82	0.04	0.83	0.08									67.58	2.22	domesticated
41	Antunes_et_al_2011	Poa pratensis,	6	Glomus intraradices-cool	16	Ambient	0.7	0.01	0.78	0.05									65.67	3.19	domesticated
42	Antunes_et_al_2011	Poa pratensis,	6	Glomus intraradices-cool	26	Super-ambient	0.8	0.05	0.83	0.08									65.06	5.4	domesticated
43	Antunes_et_al_2011	Poa pratensis,	6	Glomus intraradices-warm	16	Ambient	0.76	0.04	0.78	0.05									62.35	3.73	domesticated
44	Antunes_et_al_2011	Poa pratensis,	6	Glomus intraradices-warm	26	Super-ambient	0.89	0.06	0.83	0.08									66.71	3.75	domesticated
45	Antunes_et_al_2011	Poa pratensis,	6	Glomus mosseae-cool	16	Ambient	0.65	0.02	0.78	0.05									62.37	3.6	domesticated
46	Antunes_et_al_2011	Poa pratensis,	6	Glomus mosseae-cool	26	Super-ambient	0.81	0.01	0.83	0.08									61.19	4.3	domesticated
47	Antunes_et_al_2011	Poa pratensis,	6	Glomus mosseae-warm	16	Ambient	0.68	0.05	0.78	0.05									52.53	6.51	domesticated
48	Antunes_et_al_2011	Poa pratensis,	6	Glomus mosseae-warm	26	Super-ambient	0.93	0.07	0.83	0.08									57.3	5.41	domesticated
49	Antunes_et_al_2011	Poa pratensis,	6	Mixture-cool	16	Ambient	0.72	0.02	0.78	0.05									61.23	6.09	domesticated
50	Antunes_et_al_2011	Poa pratensis,	6	Mixture-cool	26	Super-ambient	0.79	0.03	0.83	0.08									68.63	3.33	domesticated
51	Antunes_et_al_2011	Poa pratensis,	6	Mixture-warm	16	Ambient	0.73	0.04	0.78	0.05									61.35	4.61	domesticated
52	Antunes_et_al_2011	Poa pratensis,	6	Mixture-warm	26	Super-ambient	0.85	0.03	0.83	0.08									57.26	2.63	domesticated
53	Antunes_et_al_2011	Poa pratensis,	6	Scutellospora dipurpurascens-cool	16	Ambient	0.76	0.03	0.78	0.05									36.38	4.17	domesticated
54	Antunes_et_al_2011	Poa pratensis,	6	Scutellospora dipurpurascens-cool	26	Super-ambient	0.9	0.06	0.83	0.08									35.73	5.96	domesticated
55	Antunes_et_al_2011	Poa pratensis,	6	Scutellospora dipurpurascens-warm	16	Ambient	0.78	0.03	0.78	0.05									17.69	4.85	domesticated
56	Antunes_et_al_2011	Poa pratensis,	6	Scutellospora dipurpurascens-warm	26	Super-ambient	0.95	0.06	0.83	0.08									22.28	2.22	domesticated
57	Borges_Chaney_1989	Fraxinus pennsylvanica,	8	Glomus fasciculatum	15	Sub-ambient	5.98	3.68	2.14	3.68											wild
58	Borges_Chaney_1989	Fraxinus pennsylvanica,	8	Glomus fasciculatum	25	Ambient	10.95	5.71	2.49	5.71											wild
59	Borges_Chaney_1989	Fraxinus pennsylvanica,	8	Glomus fasciculatum	35	Super-ambient	7.11	0.57	0.63	0.57											wild
60	Borges_Chaney_1989	Fraxinus pennsylvanica,	8	Glomus macrocarpum	15	Sub-ambient	7.91	4.72	2.14	4.72											wild
61	Borges_Chaney_1989	Fraxinus pennsylvanica,	8	Glomus macrocarpum	25	Ambient	11.38	5.76	2.49	5.76											wild
62	Borges_Chaney_1989	Fraxinus pennsylvanica,	8	Glomus macrocarpum	35	Super-ambient	9.04	2.24	0.63	2.24											wild
63	Bunn_et_al_2009	Agrostis scabra,	6	AM - non-Thermal	16.5	Ambient	1.3	0.12	1.82	0.19											wild
64	Bunn_et_al_2009	Agrostis scabra,	6	AM - non-Thermal	40	Super-ambient	0.43	0.04	0.43	0.03											wild
65	Bunn_et_al_2009	Agrostis scabra,	6	AM - Thermal	16.5	Ambient	1.82	0.19	1.82	0.19									2	1	wild
66	Bunn_et_al_2009	Agrostis scabra,	6	AM - Thermal	40	Super-ambient	0.52	0.03	0.43	0.03									55	7	wild
67	Bunn_et_al_2009	Dichanthelium lanuginosum,	6	AM - non-Thermal	16.5	Ambient	0.035	0.02	0.003	0.001											wild
68	Bunn_et_al_2009	Dichanthelium lanuginosum,	6	AM - non-Thermal	40	Super-ambient	0.287	0.04	0.05	0.03											wild
69	Bunn_et_al_2009	Dichanthelium lanuginosum,	6	AM - Thermal	16.5	Ambient	0.006	0.003	0.003	0.001									22	7	wild
70	Bunn_et_al_2009	Dichanthelium lanuginosum,	6	AM - Thermal	40	Super-ambient	0.34	0.02	0.05	0.03									34	5	wild
71	Bunn_et_al_2009	Mimulus guttatus,	6	AM - non-Thermal	16.5	Ambient	2.21	0.2	1.97	0.06											wild
72	Bunn_et_al_2009	Mimulus guttatus,	6	AM - non-Thermal	40	Super-ambient	0.8	0.07	0.93	0.08											wild
73	Bunn_et_al_2009	Mimulus guttatus,	6	AM - Thermal	16.5	Ambient	2.27	0.22	1.97	0.06									9	6	wild
74	Bunn_et_al_2009	Mimulus guttatus,	6	AM - Thermal	40	Super-ambient	1.07	0.11	0.93	0.08									40	5	wild
75	Cabral_et_al_2016	Tricitum aestivum,	7	Rhizophagus sp, Funneliformis sp	25	Ambient	12.1	1.9	12.9	1.12	0.54	0.11	0.8	0.11	3.25	0.06	3.24	0.06	65	3	domesticated
76	Cabral_et_al_2016	Tricitum aestivum,	7	Rhizophagus sp, Funneliformis sp	35	Super-ambient	10.4	1.9	11.9	1.12	0.42	0.12	0.7	0.12	2.87	0.44	2.94	0.44	68	5	domesticated
77	Charest_et_al_1993	Zea mays,	4	Glomus mossae	25	Ambient	9.5	1.2	13.86	1.2											domesticated
78	Charest_et_al_1993	Zea mays,	4	Glomus mossae	10	Sub-ambient	14.92	1.2	12.21	1.2											domesticated
79	Chen_et_al_2013	Cucumis sativus,	7	Funneliformis mosseae	25	Ambient	2.4	0.4	2.01	0.2									63.29	4.48	domesticated
80	Chen_et_al_2013	Cucumis sativus,	7	Funneliformis mosseae	15	Sub-ambient	1.96	0.4	1.71	0.2									47.96	2.44	domesticated
81	Forbes_et_al_1996	Plantago lanceolata,	5	Glomus mosseae	15	Sub-ambient	3.65	0.55	6.03	1.16									52.88	1.32	wild
82	Forbes_et_al_1996	Plantago lanceolata,	5	Glomus mosseae	21	Ambient	4.77	0.81	3.5	0.51									39.19	1.68	wild
83	Forbes_et_al_1996	Plantago lanceolata,	5	Glomus mosseae	27	Super-ambient	2.78	1.14	3.78	1.41									34.91	0.86	wild
84	Haugen_Smith_1992	Vigna radiata,	5	Glomus intraradices	22	Ambient	0.79	0.12	0.63	0.21									57.5	13.09	domesticated
85	Haugen_Smith_1992	Vigna radiata,	5	Glomus intraradices	30	Super-ambient	1.17	0.34	0.45	0.11									38.71	26.88	domesticated
86	Haugen_Smith_1992	Vigna radiata,	5	Glomus intraradices	38	Super-ambient	0.83	0.17	0.52	0.11									0.89	1.01	domesticated
87	Kytovita_Routsalainen_2007	Potentilla crantzii,	10	Glomus claroideum	12	Ambient	37	1	38	1	1.52	0.19	1.55	0.19	16.7	0.19	18.1	25.3	7.48	11.7	wild
88	Kytovita_Routsalainen_2007	Potentilla crantzii,	10	Glomus claroideum	17	Super-ambient	42	1	43	1	1.78	0.19	1.54	0.13	13.3	0.32	12.9	0.95	27.68	14.45	wild
89	Kytovita_Routsalainen_2007	Ranunculus acris,	10	Glomus claroideum	12	Ambient	20	1	22	2	1.35	0.25	1.24	0.13	22.8	2.85	20.8	2.21	6.91	10.15	wild
90	Kytovita_Routsalainen_2007	Ranunculus acris,	10	Glomus claroideum	17	Super-ambient	29	1	24	2	1.43	0.28	1.11	0.13	15.8	0.32	17.8	0.32	43.87	19.54	wild
91	Lapointe_Lerat_2006	Erythronium americanum,	8	AM	12	Ambient	4.8	0.68	4.41	1.07					5.82	0.66	5.96	1.27	19.7	10.6	wild
92	Lapointe_Lerat_2006	Erythronium americanum,	8	AM	17	Super-ambient	2.83	0.51	1.95	0.34					3.35	0.35	3.05	1.19	22.3	4.9	wild
93	Liu_et_al_2014	Cucumis sativus,	15	Funneliformis mosseae	25	Ambient	3.5	0.4	2.93	0.6									60.33	2.33	domesticated
94	Liu_et_al_2014	Cucumis sativus,	15	Funneliformis mosseae	15	Sub-ambient	2.79	0.4	2.09	0.6									50.52	3.51	domesticated
95	Raju_et_al_1990	Sorghum bicolor,	5	Glomus fasciculatum	25	Ambient	1.97	1.07135	0.71	1.07135	0.74	0.21	0.29	0.21	39.6	10.27	17.8	10.27	28.2	0.56	domesticated
96	Raju_et_al_1990	Sorghum bicolor,	5	Glomus fasciculatum	20	Sub-ambient	1.03	0.656537	0.45	0.656537	0.44	0.09	0.23	0.09	15.7	2.78	9.8	2.78	27	0.56	domesticated
97	Raju_et_al_1990	Sorghum bicolor,	5	Glomus fasciculatum	30	Super-ambient	1.25	0.328268	0.96	0.328268	0.51	0.07	0.36	0.07	27.6	3.29	20.6	3.29	21.2	3.3	domesticated
98	Raju_et_al_1990	Sorghum bicolor,	5	Glomus intraradices	25	Ambient	0.77	0.0679176	0.71	0.0679176	0.3	0.005	0.29	0.005	14.5	2.81	17.8	2.81	27.4	12.41	domesticated
99	Raju_et_al_1990	Sorghum bicolor,	5	Glomus intraradices	20	Sub-ambient	0.61	0.181114	0.45	0.181114	0.24	0.008	0.23	0.008	11.3	1.27	9.8	1.27	12.8	12.41	domesticated
100	Raju_et_al_1990	Sorghum bicolor,	5	Glomus intraradices	30	Super-ambient	0.51	0.509382	0.96	0.509382	0.17	0.16	0.36	0.16	10.9	8.25	20.6	8.25	20.4	5.95	domesticated
101	Raju_et_al_1990	Sorghum bicolor,	5	Glomus macrocarpum	25	Ambient	11.04	8.78341	0.71	8.78341	5.86	2.62	0.29	2.62	122	19.1	17.8	19.1	57.6	9.61	domesticated
102	Raju_et_al_1990	Sorghum bicolor,	5	Glomus macrocarpum	20	Sub-ambient	1.93	1.25842	0.45	1.25842	1.69	0.69	0.23	0.69	28.8	8.95	9.8	8.95	37.2	9.61	domesticated
103	Raju_et_al_1990	Sorghum bicolor,	5	Glomus macrocarpum	30	Super-ambient	10.76	8.33276	0.96	8.33276	5.33	2.34	0.36	2.34	114.3	44.15	20.6	44.15	64	3.02	domesticated
104	Routsalainen_2004	Gnaphalium norvegicum,	13	Glomus claroideum	15	Ambient	20.097	1.415	5.974	0.684					0.427	0.027	0.244	0.033	27.25	3.66	wild
105	Routsalainen_2004	Gnaphalium norvegicum,	13	Glomus claroideum	8	Sub-ambient	1.649	0.169	1.634	0.215					0.035	0.004	0.044	0.006	16.81	2.83	wild
106	Schenck_Smith_1982	Glycine max,	3	Acaulospora laevis	18	Sub-ambient	17.2	6.82507	26.9	16.8251											domesticated
107	Schenck_Smith_1982	Glycine max,	3	Acaulospora laevis	24	Sub-ambient	43	3.09591	38.6	13.0959											domesticated
108	Schenck_Smith_1982	Glycine max,	3	Acaulospora laevis	30	Ambient	39.7	5.27711	47.2	15.2771											domesticated
109	Schenck_Smith_1982	Glycine max,	3	Acaulospora laevis	36	Super-ambient	37.6	4.43278	31.3	14.4328											domesticated
110	Schenck_Smith_1982	Glycine max,	3	Gigaspora gregaria	18	Sub-ambient	20.4	4.5735	26.9	14.5735											domesticated
111	Schenck_Smith_1982	Glycine max,	3	Gigaspora gregaria	24	Sub-ambient	38.9	0.211085	38.6	10.2111											domesticated
112	Schenck_Smith_1982	Glycine max,	3	Gigaspora gregaria	30	Ambient	47.7	0.351808	47.2	10.3518											domesticated
113	Schenck_Smith_1982	Glycine max,	3	Gigaspora gregaria	36	Super-ambient	43	8.2323	31.3	18.2323											domesticated
114	Schenck_Smith_1982	Glycine max,	3	Gigaspora pellucida	18	Sub-ambient	22.9	2.81446	26.9	12.8145											domesticated
115	Schenck_Smith_1982	Glycine max,	3	Gigaspora pellucida	24	Sub-ambient	33.4	3.6588	38.6	13.6588											domesticated
116	Schenck_Smith_1982	Glycine max,	3	Gigaspora pellucida	30	Ambient	45.6	1.12578	47.2	11.1258											domesticated
117	Schenck_Smith_1982	Glycine max,	3	Gigaspora pellucida	36	Super-ambient	32.9	1.12578	31.3	11.1258											domesticated
118	Schenck_Smith_1982	Glycine max,	3	Glomus claroideum	18	Sub-ambient	26	0.633254	26.9	10.6333											domesticated
119	Schenck_Smith_1982	Glycine max,	3	Glomus claroideum	24	Sub-ambient	50.4	8.30266	38.6	18.3027											domesticated
120	Schenck_Smith_1982	Glycine max,	3	Glomus claroideum	30	Ambient	50.6	2.39229	47.2	12.3923											domesticated
121	Schenck_Smith_1982	Glycine max,	3	Glomus claroideum	36	Super-ambient	41.9	7.45832	31.3	17.4583											domesticated
122	Schenck_Smith_1982	Glycine max,	3	Glomus mosseae	18	Sub-ambient	31.6	3.30699	26.9	13.307											domesticated
123	Schenck_Smith_1982	Glycine max,	3	Glomus mosseae	24	Sub-ambient	42.2	2.53302	38.6	12.533											domesticated
124	Schenck_Smith_1982	Glycine max,	3	Glomus mosseae	30	Ambient	57.5	7.24724	47.2	17.2472											domesticated
125	Schenck_Smith_1982	Glycine max,	3	Glomus mosseae	36	Super-ambient	44.8	9.49881	31.3	19.4988											domesticated
126	Schroeder-Moreno_2012	Panicum virgatum,	6	AM	26	Ambient	6.24	0.12	5.27	0.145					2.68	0.32	2.1	0.01			domesticated
127	Schroeder-Moreno_2013	Panicum virgatum,	6	AM	30	Super-ambient	7.38	0.125	7.96	0.105					2.51	0.06	2.3	0.1			domesticated
128	Smith_Roncadori_1986	Gossypium hirsutum,	4	Gigaspora margarita	24	Ambient	6.09	1.33	2.2	0.35	0.364	0.16	0.146	0.16							domesticated
129	Smith_Roncadori_1986	Gossypium hirsutum,	4	Gigaspora margarita	18	Sub-ambient	0.71	0.17	1.26	0.11	0.133	0.01	0.15	0.01							domesticated
130	Smith_Roncadori_1986	Gossypium hirsutum,	4	Gigaspora margarita	30	Super-ambient	7.42	1.19	2.09	0.49	0.379	0.15	0.179	0.15							domesticated
131	Smith_Roncadori_1986	Gossypium hirsutum,	4	Gigaspora margarita	36	Super-ambient	7.09	1.01	3.1	0.01	0.306	0.09	0.173	0.09							domesticated
132	Smith_Roncadori_1986	Gossypium hirsutum,	4	Glomus ambisporum	24	Ambient	6.39	0.26	2.2	0.35	0.282	0.09	0.146	0.09							domesticated
133	Smith_Roncadori_1986	Gossypium hirsutum,	4	Glomus ambisporum	18	Sub-ambient	1.06	0.1	1.26	0.11	0.17	0.01	0.15	0.01							domesticated
134	Smith_Roncadori_1986	Gossypium hirsutum,	4	Glomus ambisporum	30	Super-ambient	6.45	0.25	2.09	0.49	0.375	0.14	0.179	0.14							domesticated
135	Smith_Roncadori_1986	Gossypium hirsutum,	4	Glomus ambisporum	36	Super-ambient	9.67	0.31	3.1	0.01	0.345	0.12	0.173	0.12							domesticated
136	Smith_Roncadori_1986	Gossypium hirsutum,	4	Glomus intraradices	24	Ambient	6.85	0.28	2.2	0.35	0.355	0.15	0.146	0.15							domesticated
137	Smith_Roncadori_1986	Gossypium hirsutum,	4	Glomus intraradices	18	Sub-ambient	1.6	0.32	1.26	0.11	0.178	0.02	0.15	0.02							domesticated
138	Smith_Roncadori_1986	Gossypium hirsutum,	4	Glomus intraradices	30	Super-ambient	8.11	0.13	2.09	0.49	0.413	0.17	0.179	0.17							domesticated
139	Smith_Roncadori_1986	Gossypium hirsutum,	4	Glomus intraradices	36	Super-ambient	7.67	0.31	3.1	0.01	0.295	0.09	0.173	0.09							domesticated
140	Wu_2010	Citrus tangerine,	5	Glomus mossae	25	Ambient	0.4	0.06	0.33	0.05	2.01	0.25	1.64	0.25					50.78	21.8	domesticated
141	Wu_2010	Citrus tangerine,	5	Glomus mossae	15	Sub-ambient	0.25	0.06	0.2	0.05	1.37	0.16	1.14	0.16					18.98	21.8	domesticated
142	Wu_2011	Poncirus trifoliata,	3	Glomus mosseae	25	Ambient	0.98	0.2	0.72	0.1									61	10.59	domesticated
143	Wu_2011	Poncirus trifoliata,	3	Glomus mosseae	15	Sub-ambient	0.6	0.2	0.52	0.1									37	10.59	domesticated
144	Wu_2011	Poncirus trifoliata,	3	Glomus mosseae	35	Super-ambient	0.72	0.1	0.56	0.2									48	5.73	domesticated
145	Zhange_et_al_1995	Glycine max,	4	Glomus versiforme	25	Ambient	1.62	0.41	1.45	0.4					19.16	0.54	19.16	0.99			domesticated
146	Zhange_et_al_1995	Glycine max,	4	Glomus versiforme	21.6	Sub-ambient	2.34	0.36	1.42	0.18					14.6	1.79	17.27	0.1			domesticated
147	Zhange_et_al_1995	Glycine max,	4	Glomus versiforme	18.2	Sub-ambient	1.41	0.07	1.17	0.03					21.31	1.27	17.6	0.99			domesticated
148	Zhange_et_al_1995	Glycine max,	4	Glomus versiforme	15	Sub-ambient	0.96	0.05	0.72	0.02					13.83	0.79	6.18	2.61			domesticated
149	Yeasmin et al. 2019	Asparagus officinalis L.	4	Glomus intraradices	25	Ambient	0.2682	0.0126	0.139	0.02635									71.76	3.82	domesticated
150	Yeasmin et al. 2019	Asparagus officinalis L.	4	Glomus intraradices	35	Super-ambient	0.1978	0.04235	0.1281	0.0262									56.05	3.2	domesticated
151	Yeasmin et al. 2019	Asparagus officinalis L.	4	Glomus intraradices	42	Super-ambient	0.058	0.00245	0.0346	0.0028									39.74	2.21	domesticated

## Sheet: CO2 raw data
ID	Study	Plant_sp	Fungal_sp	sample size	growth CO2	Treatment	Biomass-inoculated	SD	Biomass-non-inoculated	SD	P-inoculated	SD	P-non-inoculated	SD	N-inoculated	SD	N-non-inoculated	SD	%Inoculation	SD	domesticated/wild
1	Baslam et al 2012	Lactuca sativa BRM	Glomus intraradices and Glomus mossae	5	392	Ambient	34.36	1.88	27.3	2.45	0.31	0.01	0.27	0.01	6.3	0.09	5.5	0.19	74	5.86	domesticated
2	Baslam et al 2012	Lactuca sativa BRM	Glomus intraradices and Glomus mossae	5	700	Super-ambient	42.08	2.67	21.13	1.44	0.32	0.01	0.29	0.01	5.4	0.02	6	0.04	83.22	6.43	domesticated
3	Baslam et al 2012	Lactuca sativa MV	Glomus intraradices and Glomus mossae	5	392	Ambient	30.76	0.93	29.72	1.21	0.32	0.01	0.27	0.01	5.8	0.06	5.5	0.01	64.45	5.08	domesticated
4	Baslam et al 2012	Lactuca sativa MV	Glomus intraradices and Glomus mossae	5	700	Super-ambient	32.31	1.68	35.24	2.32	0.28	0.01	0.3	0.01	4.8	0.03	5.2	0.04	77.11	3.32	domesticated
5	Baslam et al 2013	Medicago sativa	Rhizophagus intraradices and Funneliformis mosseae	6	400	Ambient	3.86	0.26	4.35	0.32									79.21	1.65	domesticated
6	Baslam et al 2013	Medicago sativa	Rhizophagus intraradices and Funneliformis mosseae	6	700	Super-ambient	4.64	0.22	6.04	0.36									61.55	0.92	domesticated
7	Becklin et al 2016	Taraxacum_ceratophorum	AM	5	180	Sub-ambient	0.11	0.07	0.1	0.04	2.5	0.44	2.93	0.58	16.53	2.47	15.16	1.52	0.31	0.05	wild
8	Becklin et al 2016	Taraxacum_ceratophorum	AM	5	270	Sub-ambient	0.29	0.09	0.18	0.05	2.93	0.3	3.74	0.31	18.93	1.03	17.77	0.99	0.42	0.08	wild
9	Becklin et al 2016	Taraxacum_ceratophorum	AM	5	400	Ambient	0.48	0.11	0.21	0.06	3.51	0.25	3.47	0.3	22.09	1.17	25.05	1.02	0.4	0.07	wild
10	Becklin et al 2016	Taraxacum_ceratophorum	AM	5	700	Super-ambient	0.43	0.13	0.45	0.12	3.06	0.31	3.56	0.29	20.44	1.23	22.16	0.9	0.32	0.05	wild
11	Becklin et al 2016	Taraxacum_ceratophorum	AM	5	1000	Super-ambient	0.49	0.08	0.77	0.13	3.42	0.44	3.42	0.46	20.92	0.89	17.63	1.23	0.49	0.01	wild
12	Becklin et al 2016	Taraxacum_officinale	AM	5	180	Sub-ambient	0.19	0.03	0.87	0.14	2.47	0.25	2.75	0.27	20.92	1.13	17.49	1.03	0.35	0.09	wild
13	Becklin et al 2016	Taraxacum_officinale	AM	5	270	Sub-ambient	1.63	0.2	1.68	0.44	3.37	0.58	3.09	0.31	21.68	2.75	18.04	2.06	0.32	0.03	wild
14	Becklin et al 2016	Taraxacum_officinale	AM	5	400	Ambient	1.29	0.25	3.13	0.97	3.24	0.2	4.77	0.86	22.44	1.37	21.13	1.44	0.3	0.01	wild
15	Becklin et al 2016	Taraxacum_officinale	AM	5	700	Super-ambient	2.97	0.36	3.13	0.2	3.17	0.77	3.27	0.16	17.84	1.45	18.52	0.76	0.33	0.04	wild
16	Becklin et al 2016	Taraxacum_officinale	AM	5	1000	Super-ambient	3.87	0.39	2.58	0.67	3.67	0.48	3.26	0.36	22.23	2.95	17.83	2.26	0.37	0.06	wild
17	Bettoni et al. 2014	Allium cepa	Rhizophagus intraradices	4	360	Ambient	90.1	0.56	68.1	0.81											domesticated
18	Bettoni et al. 2014	Allium cepa	Rhizophagus intraradices	4	400	Super-ambient	129.7	1.03	88	0.78											domesticated
19	Carrillo_et_al_2016	Bouteloua gracilis	AMF	4	400	Ambient	23.53	1.74	25.78	0.66					1.02	0.03	1.13	0.16			wild
20	Carrillo_et_al_2016	Bouteloua gracilis	AMF	4	700	Super-ambient	17.61	1.8	18.42	1.33					0.84	0.11	0.99	0.13			wild
21	Carrillo_et_al_2016	Pascopyrum smithii	AMF	4	400	Ambient	14.76	0.89	13.37	1.11					1.81	0.1	1.99	0.22			wild
22	Carrillo_et_al_2016	Pascopyrum smithii	AMF	4	700	Super-ambient	19.37	0.59	17.45	4.66					1.18	0.07	1.43	0.1			wild
23	Chen_et_al_2007	Festuca arundinacea	Glomus sp, Gigaspora sp, Acaulospora sp	3	400	Ambient	1.75	0.24	2.68	0.21											domesticated
24	Chen_et_al_2007	Festuca arundinacea	Glomus sp, Gigaspora sp, Acaulospora sp	3	730	Super-ambient	3.44	0.24	3.69	0.12											domesticated
25	Chen_et_al_2007	Plantago lanceolata	Glomus sp, Gigaspora sp, Acaulospora sp	3	400	Ambient	1.38	0.14	1.91	0.19											wild
26	Chen_et_al_2007	Plantago lanceolata	Glomus sp, Gigaspora sp, Acaulospora sp	3	730	Super-ambient	3.05	0.16	2.79	0.16											wild
27	Constable_et_al_2001	Liquidambar styraciflua	Glomus intraradices	8	350	Ambient	14.05	0.94	12.76	1.3					0.167	0.003	0.15	0.02			wild
28	Constable_et_al_2001	Liquidambar styraciflua	Glomus intraradices	8	700	Super-ambient	22.35	2.37	17.99	1.51					0.18	0.01	0.16	0.01			wild
29	Duarte_et_al 2020	Elymus canadensis	Glomus intrarradices	6	180	Sub-ambient	6.21	0.99	5.91	0.82					2.43	0.62	1.87	0.41	73.58	6.82	wild
30	Duarte_et_al 2020	Elymus canadensis	Glomus intrarradices	6	270	Sub-ambient	7.4	2.73	6.51	0.39					2.26	0.84	2	0.65	51.33	19.92	wild
31	Duarte_et_al 2020	Elymus canadensis	Glomus intrarradices	6	400	Ambient	5.89	0.54	10.72	2					1.99	0.47	1.62	0.37	45.09	9.23	wild
32	Gavito_et_al_2002	Pisum sativum	Glomus sp.	5	358	Ambient	65.43	3.45	73.01	6.13											domesticated
33	Gavito_et_al_2002	Pisum sativum	Glomus sp.	5	697	Super-ambient	86.6	2.9	75.15	10.82											domesticated
34	Gavito_et_al_2002b	Pisum sativum	Glomus caledonium	5	360	Ambient	51.81	1.81	44.78	0.73									62	4	domesticated
35	Gavito_et_al_2002b	Pisum sativum	Glomus caledonium	5	700	Super-ambient	63.49	0.91	52.31	4.34									62	4	domesticated
36	Goicoechea et al 2014	Medicago sativa	Rhizophagus intraradices and Funneliformis mosseae	3	395	Ambient	1.75	0.04	1.7	0.04					4.33	0.59	3.3	0.59	80	2.21	domesticated
37	Goicoechea et al 2014	Medicago sativa	Rhizophagus intraradices and Funneliformis mosseae	3	710	Super-ambient	2.71	0.33	1.69	0.33					3.67	0.48	2.83	0.48	64.44	2.21	domesticated
38	Hartwig_et_al_2002	Lolium perenne	Glomus intrarradices	8	350	Ambient	2.73	0.31	2.46	0.31	3.86	0.06	4.27	0.06	1.59	0.06	2.05	0.06	17.63	2.29	domesticated
39	Hartwig_et_al_2002	Lolium perenne	Glomus intrarradices	8	600	Super-ambient	3.38	0.55	2.9	0.55	3.67	0.09	3.54	0.09	1.69	0.06	1.59	0.06	25.75	2.29	domesticated
40	Humphreys_at_al_2010	Marchantia paleacea	Glomus sp	6	400	Ambient	0.00912011	0.000253336	0.00251189	4.49e-05											wild
41	Humphreys_at_al_2010	Marchantia paleacea	Glomus sp	6	1500	Super-ambient	0.0158489	0.000429242	0.00501187	4.73e-05											wild
42	Jakobsen et al 2016	Brachypodium distachyon	Rhizophagus irregularis	3	400	Ambient	0.59	0.07	0.49	0.03	2.78	0.03	1.96	0.03					55.74	2.06	domesticated
43	Jakobsen et al 2016	Brachypodium distachyon	Rhizophagus irregularis	3	900	Super-ambient	0.79	0.04	0.8	0.04	2.47	0.03	1.77	0.03					61.61	3.17	domesticated
44	Jakobsen et al 2016	Medicago truncatula	Rhizophagus irregularis	3	400	Ambient	1.14	0.07	0.25	0.16	2.44	0.03	1.06	0.03					68.39	3	domesticated
45	Jakobsen et al 2016	Medicago truncatula	Rhizophagus irregularis	3	900	Super-ambient	1.2	0.13	0.3	0.11	2.29	0.03	0.98	0.03					79	6.93	domesticated
46	Jifon_et_al_2001	Citrus aurantium	Glomus intraradices	8	360	Ambient	3.2	0.79	3.9	0.79	2.1	0.15	2	0.15	30.8	1.93	29.1	1.93	11.5	3.4	domesticated
47	Jifon_et_al_2001	Citrus aurantium	Glomus intraradices	8	700	Super-ambient	6	0.91	5.2	0.91	1.5	0.15	1.6	0.15	23.3	2.08	21.9	2.08	9.2	3.5	domesticated
48	Jifon_et_al_2001	Citrus sinensis	Glomus intraradices	8	360	Ambient	3.5	0.15	3.4	0.15	2.8	0.01	2.8	0.01	35.1	2.53	33.4	2.53	17.7	4.3	domesticated
49	Jifon_et_al_2001	Citrus sinensis	Glomus intraradices	8	700	Super-ambient	4.8	0.59	5.2	0.59	2.3	0.15	2.2	0.15	31.1	3.29	28.2	3.29	12.5	3.8	domesticated
50	Johnson_et_al_2003	Koeleria cristata	Glomus sp, Gigaspora sp, Acaulospora sp	3	450	Ambient	1.63	0.43	1.67	0.21											wild
51	Johnson_et_al_2003	Koeleria cristata	Glomus sp, Gigaspora sp, Acaulospora sp	3	688	Super-ambient	2.74	0.7	2.67	0.62											wild
52	Johnson_et_al_2003	Lespedeza capitata	Glomus sp, Gigaspora sp, Acaulospora sp	3	450	Ambient	0.51	0.22	0.07	0.03											wild
53	Johnson_et_al_2003	Lespedeza capitata	Glomus sp, Gigaspora sp, Acaulospora sp	3	688	Super-ambient	0.47	0.22	0.01	0.01											wild
54	Johnson_et_al_2003	Lupinus perennis	Glomus sp, Gigaspora sp, Acaulospora sp	3	450	Ambient	0.01	0.001	0.13	0.04											wild
55	Johnson_et_al_2003	Lupinus perennis	Glomus sp, Gigaspora sp, Acaulospora sp	3	688	Super-ambient	0.12	0.05	0.24	0.07											wild
56	Johnson_et_al_2003	Achillea millefolium	Glomus sp, Gigaspora sp, Acaulospora sp	3	688	Super-ambient	5.23	0.68	6.19	0.85											wild
57	Johnson_et_al_2003	Agropyron repens	Glomus sp, Gigaspora sp, Acaulospora sp	3	688	Super-ambient	15.58	3.91	13.25	1.96											wild
58	Johnson_et_al_2003	Andropogon gerardii	Glomus sp, Gigaspora sp, Acaulospora sp	3	688	Super-ambient	2.57	0.59	0.99	0.31											wild
59	Johnson_et_al_2003	Bouteloua gracilis	Glomus sp, Gigaspora sp, Acaulospora sp	3	688	Super-ambient	10.67	2.29	9.24	1.72											wild
60	Johnson_et_al_2003	Schizachyrium scoparium	Glomus sp, Gigaspora sp, Acaulospora sp	3	688	Super-ambient	1.79	0.43	0.68	0.2											wild
61	Johnson_et_al_2003	Achillea millefolium	Glomus sp, Gigaspora sp, Acaulospora sp	3	450	Ambient	3.09	0.46	6.22	0.37											wild
62	Johnson_et_al_2003	Agropyron repens	Glomus sp, Gigaspora sp, Acaulospora sp	3	450	Ambient	13.55	5.37	9.36	1.83											wild
63	Johnson_et_al_2003	Andropogon gerardii	Glomus sp, Gigaspora sp, Acaulospora sp	3	450	Ambient	2.89	0.19	2.27	0.66											wild
64	Johnson_et_al_2003	Berteroa incana	Glomus sp, Gigaspora sp, Acaulospora sp	3	450	Ambient	2.81	0.24	4.36	0.89											wild
65	Johnson_et_al_2003	Berteroa incana	Glomus sp, Gigaspora sp, Acaulospora sp	3	688	Super-ambient	4.4	0.88	3.73	0.26											wild
66	Johnson_et_al_2003	Bouteloua gracilis	Glomus sp, Gigaspora sp, Acaulospora sp	3	450	Ambient	8.07	1.8	8.56	1.3											wild
67	Johnson_et_al_2003	Heliopsis helianthoides	Glomus sp, Gigaspora sp, Acaulospora sp	3	450	Ambient	0.046	0.038	0.024	0.009											wild
68	Johnson_et_al_2003	Heliopsis helianthoides	Glomus sp, Gigaspora sp, Acaulospora sp	3	688	Super-ambient	0.047	0.015	0.028	0.378											wild
69	Johnson_et_al_2003	Petalostemum villosum	Glomus sp, Gigaspora sp, Acaulospora sp	3	450	Ambient	0.006	0.004	0.016	0.013											wild
70	Johnson_et_al_2003	Petalostemum villosum	Glomus sp, Gigaspora sp, Acaulospora sp	3	688	Super-ambient	0.012	0.005	0.003	0.001											wild
71	Johnson_et_al_2003	Poa pratensis	Glomus sp, Gigaspora sp, Acaulospora sp	3	450	Ambient	1.19	0.49	2.4	0.65											wild
72	Johnson_et_al_2003	Poa pratensis	Glomus sp, Gigaspora sp, Acaulospora sp	3	688	Super-ambient	2.05	0.84	2.39	0.43											wild
73	Johnson_et_al_2003	Salsola kali	Glomus sp, Gigaspora sp, Acaulospora sp	3	450	Ambient	0.26	0.03	0.18	0.03											wild
74	Johnson_et_al_2003	Salsola kali	Glomus sp, Gigaspora sp, Acaulospora sp	3	688	Super-ambient	0.2	0.05	0.18	0.04											wild
75	Johnson_et_al_2003	Schizachyrium scoparium	Glomus sp, Gigaspora sp, Acaulospora sp	3	450	Ambient	1.87	0.2	0.72	0.14											wild
76	Johnson_et_al_2003	Solidago rigida	Glomus sp, Gigaspora sp, Acaulospora sp	3	450	Ambient	0.73	0.18	0.72	0.17											wild
77	Johnson_et_al_2003	Solidago rigida	Glomus sp, Gigaspora sp, Acaulospora sp	3	688	Super-ambient	1.11	0.15	0.51	0.1											wild
78	Jongen_et_al_1996	Trifolium repens	Glomus mosseae	4	350	Ambient	0.68	0.04	0.57	0.02	8.99	0.26	11.52	0.33	9.78	0.21	8.19	0.49	28.46	1.41	domesticated
79	Jongen_et_al_1996	Trifolium repens	Glomus mosseae	4	700	Super-ambient	1.16	0.05	0.92	0.04	8.8	0.29	9.98	0.27	7.14	0.29	5.91	0.38	35.02	1.55	domesticated
80	Kohler_et_al_2009	Lactuca sativa	Glomus intraradices	6	380	Ambient	1.39	0.01	1.29	0.01									54.5	0.6	domesticated
81	Kohler_et_al_2009	Lactuca sativa	Glomus intraradices	6	760	Super-ambient	1.12	0.01	1.1	0.01									45.2	1.3	domesticated
82	Louche-Tessandier_et_al_1999	Solanum tuberosum	Glomus intraradices	4	300	Ambient	90.6	18	91.8	36									4.8	0.6	domesticated
83	Louche-Tessandier_et_al_1999	Solanum tuberosum	Glomus intraradices	4	10000	Super-ambient	136	36	122	19									7.8	1	domesticated
84	Nowak & Nowak 2013	Osteospermum ecklonis	Glomus sp	20	350	Ambient	0.45	0.19	0.37	0.19									31	7.1	domesticated
85	Nowak & Nowak 2013	Osteospermum ecklonis	Glomus sp	20	1000	Super-ambient	0.62	0.24	0.49	0.24									27.2	7.1	domesticated
86	Nowak & Nowak 2013	Pelargonium hortorum	Glomus sp	20	350	Ambient	1.25	0.24	1.35	0.24									49.2	9.4	domesticated
87	Nowak & Nowak 2013	Pelargonium hortorum	Glomus sp	20	1000	Super-ambient	1.79	0.71	1.41	0.71									97.4	9.4	domesticated
88	Olesniewicz_Thomas_1999	Robinia pseudoacacia	Glomus sp.	12	350	Ambient	4.31	0.29	1.18	0.217	3	0.1	3.3	0.2	29.6	0.9	31.5	1.9			domesticated
89	Olesniewicz_Thomas_1999	Robinia pseudoacacia	Glomus sp.	12	710	Super-ambient	6.51	0.45	3.35	0.114	2.4	0.1	1.6	0.1	31.9	0.4	20.5	0.6			domesticated
90	Qiu_et_al_2019	Triticum aestivum	AM	4	400	Ambient	771.15	13.33	829.74	31.25											domesticated
91	Qiu_et_al_2019	Triticum aestivum	AM	4	680	Super-ambient	947.41	44.66	907.91	35.71											domesticated
92	Rouhier_Read_1998	Plantago lanceolata	Glomus fasciculatum	4	350	Ambient	352.88	102.34	56.5	6.39									40.07	6.79	wild
93	Rouhier_Read_1998	Plantago lanceolata	Glomus fasciculatum	4	550	Super-ambient	805.97	121.53	159.91	34.09									72.82	3.5	wild
94	Syvertsen_Graham_1999	Citrus aurantium	Glomus intraradices	6	350	Ambient	2.79	0.29	2.56	0.29	3.3	0.76	2.5	0.76	188	16.41	201	16.41	34	14.23	domesticated
95	Syvertsen_Graham_1999	Citrus aurantium	Glomus intraradices	6	710	Super-ambient	5.21	1.65	3.48	1.65	3.6	1.24	2.3	1.24	139	55.43	197	55.43	15.7	14.23	domesticated
96	Tang et al 2009	Echinochloa crusgalli	Glomus mosseae, Glomus versiforme, Glomus geosporum, Scutellospora sp	3	400	Ambient	1500.99	203.19	1547.56	218.07	0.58	0.03	0.33	0.1	2.87	0.47	1.36	0.49	24.54	2.39	wild
97	Tang et al 2009	Oryza sativa	Glomus mosseae, Glomus versiforme, Glomus geosporum, Scutellospora sp	3	400	Ambient	781.5	237.89	808.28	163.59	0.47	0.05	0.8	0.05	3.03	0.3	4.39	0.18	32.7	3.39	domesticated
98	Tang et al 2009	Echinochloa crusgalli	Glomus mosseae, Glomus versiforme, Glomus geosporum, Scutellospora sp	3	700	Super-ambient	1481.36	188.37	1597.32	257.76	0.31	0.03	0.87	0.11	5.08	1.41	2.48	0.55	22.43	1.13	wild
99	Tang et al 2009	Oryza sativa	Glomus mosseae, Glomus versiforme, Glomus geosporum, Scutellospora sp	3	700	Super-ambient	1208.04	237.91	1299.2	223.06	0.85	0.08	0.62	0.24	4.5	0.41	5.71	0.35	39.45	4.92	domesticated
100	Watts-Williams et al 2019	Zea mays	Funneliformis mosseae	4	400	Ambient	34.58	1.49	21.58	1.51									71.6	1.9	domesticated
101	Watts-Williams et al 2019	Zea mays	Funneliformis mosseae	4	900	Super-ambient	36.47	1.41	29.29	1.74									62.7	2	domesticated
102	Zhang_et_al_2015	Plantago lanceolata	Rhizophagus irregularis	4	400	Ambient	5.69	0.32	4.01	0.44									44.23	42.18	wild
103	Zhang_et_al_2015	Plantago lanceolata	Rhizophagus irregularis	4	100	Sub-ambient	3.91	0.53	3.27	0.25									33.28	11.3	wild
104	Zhu et al 2016	Triticum aestivum	Rhizophagus irregularis	4	400	Ambient	9.87	0.69	7.86	0.44					0.19	0.01	0.15	0.02	41.5	1.13	domesticated
105	Zhu et al 2016	Triticum aestivum	Rhizophagus irregularis	4	700	Super-ambient	15.4	1.53	8.36	0.57					0.24	0.03	0.17	0.01	49.9	2.45	domesticated
106	Zhu et al 2016b	Triticum aestivum	Rhizophagus irregularis	4	400	Ambient	7.89	0.48	7.07	0.62					32.77	2.07	38.5	0.61	46.5	0.71	domesticated
107	Zhu et al 2016b	Triticum aestivum	Rhizophagus irregularis	4	700	Super-ambient	13.13	0.68	8.85	0.44					27.08	0.74	28.42	0.24	51.8	0.73	domesticated
108	Zhu et al 2018	Triticum aestivum	Rhizophagus irregularis	4	400	Ambient	9.89	0.82	7.46	0.35					32.1	1.25	34.7	0.34	41.3	0.58	domesticated
109	Zhu et al 2018	Triticum aestivum	Rhizophagus irregularis	4	700	Super-ambient	12.95	0.54	11.76	0.7					27.2	1.02	29	1.34	46.1	0.85	domesticated
110	Shi et al. 2021	Vicia faba L.	Funneliformis mosseae	3	410	Ambient	3.18	0.09	2.91	0.07											domesticated
111	Shi et al. 2021	Vicia faba L.	Funneliformis mosseae	3	550	Super-ambient	5.05	0.12	4.5	0.08											domesticated
112	Frew et al. 2021	Microlaena stipoides	AMF	10	400	Ambient	11.68	3.48	11.32	1.83	1.48	0.14	1.43	0.15	13.6	1.56	13.43	1.05	19.63	6.32	wild
113	Frew et al. 2021	Microlaena stipoides	AMF	10	800	Super-ambient	13.43	1.37	13.88	2.97	1.54	0.22	1.45	0.34	13.03	1.71	11.06	1.7	20.15	4	wild
114	Frew et al. 2021	Dichanthium sericeum	AMF	10	400	Ambient	14.62	1.98	13.26	2.64	1.32	0.43	1.27	0.26	13.08	0.56	13.05	0.88	23	4.76	wild
115	Frew et al. 2021	Dichanthium sericeum	AMF	10	800	Super-ambient	15.77	2.94	18.26	1.5	1.65	0.24	1.31	0.18	11.69	0.68	11.11	0.57	20.21	2.41	wild

## Sheet: Temperature SMDs
Biomass
Sub-ambient temperature
id	trials	Treatment	domestication status	SMD	se
1	Antunes_et_al_2011 Cynodon dactylon 'Sundevil II' Ambispora leptoticha-cool Sub-ambient domesticated	Sub-ambient	domesticated	-1.16761	0.646457
2	Antunes_et_al_2011 Cynodon dactylon 'Sundevil II' Ambispora leptoticha-cool Ambient domesticated	Ambient	domesticated	-3.92172	1.13465
3	Antunes_et_al_2011 Cynodon dactylon 'Sundevil II' Ambispora leptoticha-warm Sub-ambient domesticated	Sub-ambient	domesticated	-2.5329	0.855174
4	Antunes_et_al_2011 Cynodon dactylon 'Sundevil II' Ambispora leptoticha-warm Ambient domesticated	Ambient	domesticated	-1.99133	0.761135
5	Antunes_et_al_2011 Cynodon dactylon 'Sundevil II' Gigaspora margarita - cool Sub-ambient domesticated	Sub-ambient	domesticated	0.512031	0.591268
6	Antunes_et_al_2011 Cynodon dactylon 'Sundevil II' Gigaspora margarita - cool Ambient domesticated	Ambient	domesticated	-0.18103	0.579108
7	Antunes_et_al_2011 Cynodon dactylon 'Sundevil II' Gigaspora margarita - warm Sub-ambient domesticated	Sub-ambient	domesticated	-1.23844	0.654582
8	Antunes_et_al_2011 Cynodon dactylon 'Sundevil II' Gigaspora margarita - warm Ambient domesticated	Ambient	domesticated	-0.461538	0.588683
9	Antunes_et_al_2011 Cynodon dactylon 'Sundevil II' Glomus claroideum-cool Sub-ambient domesticated	Sub-ambient	domesticated	0.583805	0.595379
10	Antunes_et_al_2011 Cynodon dactylon 'Sundevil II' Glomus claroideum-cool Ambient domesticated	Ambient	domesticated	-0.724121	0.604865
11	Antunes_et_al_2011 Cynodon dactylon 'Sundevil II' Glomus claroideum-warm Sub-ambient domesticated	Sub-ambient	domesticated	0.412813	0.586434
12	Antunes_et_al_2011 Cynodon dactylon 'Sundevil II' Glomus claroideum-warm Ambient domesticated	Ambient	domesticated	-2.72442	0.890946
13	Antunes_et_al_2011 Cynodon dactylon 'Sundevil II' Glomus intraradices-cool Sub-ambient domesticated	Sub-ambient	domesticated	0.583805	0.595379
14	Antunes_et_al_2011 Cynodon dactylon 'Sundevil II' Glomus intraradices-cool Ambient domesticated	Ambient	domesticated	-1.00286	0.629065
15	Antunes_et_al_2011 Cynodon dactylon 'Sundevil II' Glomus intraradices-warm Sub-ambient domesticated	Sub-ambient	domesticated	-2.81617	0.908471
16	Antunes_et_al_2011 Cynodon dactylon 'Sundevil II' Glomus intraradices-warm Ambient domesticated	Ambient	domesticated	-2.52982	0.854608
17	Antunes_et_al_2011 Cynodon dactylon 'Sundevil II' Glomus mosseae-cool Sub-ambient domesticated	Sub-ambient	domesticated	1.89968	0.74646
18	Antunes_et_al_2011 Cynodon dactylon 'Sundevil II' Glomus mosseae-cool Ambient domesticated	Ambient	domesticated	-1.00286	0.629065
19	Antunes_et_al_2011 Cynodon dactylon 'Sundevil II' Glomus mosseae-warm Sub-ambient domesticated	Sub-ambient	domesticated	-3.79935	1.10852
20	Antunes_et_al_2011 Cynodon dactylon 'Sundevil II' Glomus mosseae-warm Ambient domesticated	Ambient	domesticated	-2.69028	0.884486
21	Antunes_et_al_2011 Cynodon dactylon 'Sundevil II' Mixture-cool Sub-ambient domesticated	Sub-ambient	domesticated	-1.23844	0.654582
22	Antunes_et_al_2011 Cynodon dactylon 'Sundevil II' Mixture-cool Ambient domesticated	Ambient	domesticated	0	0.57735
23	Antunes_et_al_2011 Cynodon dactylon 'Sundevil II' Mixture-warm Sub-ambient domesticated	Sub-ambient	domesticated	-1.53609	0.692611
24	Antunes_et_al_2011 Cynodon dactylon 'Sundevil II' Mixture-warm Ambient domesticated	Ambient	domesticated	-2.35339	0.822746
25	Antunes_et_al_2011 Cynodon dactylon 'Sundevil II' Scutellospora dipurpurascens-cool Sub-ambient domesticated	Sub-ambient	domesticated	0.412813	0.586434
26	Antunes_et_al_2011 Cynodon dactylon 'Sundevil II' Scutellospora dipurpurascens-cool Ambient domesticated	Ambient	domesticated	0	0.57735
27	Antunes_et_al_2011 Cynodon dactylon 'Sundevil II' Scutellospora dipurpurascens-warm Sub-ambient domesticated	Sub-ambient	domesticated	-0.858444	0.615669
28	Antunes_et_al_2011 Cynodon dactylon 'Sundevil II' Scutellospora dipurpurascens-warm Ambient domesticated	Ambient	domesticated	0.0032632	0.577351
29	Borges_Chaney_1989 Fraxinus pennsylvanica Glomus fasciculatum Sub-ambient wild	Sub-ambient	wild	0.986561	0.538844
30	Borges_Chaney_1989 Fraxinus pennsylvanica Glomus fasciculatum Ambient wild	Ambient	wild	1.4008	0.575633
31	Borges_Chaney_1989 Fraxinus pennsylvanica Glomus macrocarpum Sub-ambient wild	Sub-ambient	wild	1.15578	0.552614
32	Borges_Chaney_1989 Fraxinus pennsylvanica Glomus macrocarpum Ambient wild	Ambient	wild	1.45922	0.581618
33	Charest_et_al_1993 Zea mays 'Pioneer 3902' Glomus mossae Ambient domesticated	Ambient	domesticated	-3.15942	1.31503
34	Charest_et_al_1993 Zea mays 'Pioneer 3902' Glomus mossae Sub-ambient domesticated	Sub-ambient	domesticated	1.96377	0.987383
35	Chen et al 2013 Cucumis sativus cv. Jincun 2 Funneliformis mosseae Ambient domesticated	Ambient	domesticated	1.15457	0.593269
36	Chen et al 2013 Cucumis sativus cv. Jincun 2 Funneliformis mosseae Sub-ambient domesticated	Sub-ambient	domesticated	0.740108	0.559409
37	Forbes_et_al_1996 Plantago lanceolata Glomus mosseae Sub-ambient wild	Sub-ambient	wild	-2.36808	0.928811
38	Forbes_et_al_1996 Plantago lanceolata Glomus mosseae Ambient wild	Ambient	wild	1.69481	0.798119
39	Liu et al 2014 Cucumis sativus cv. Zhongnong 26 Funneliformis mosseae Ambient domesticated	Ambient	domesticated	1.08765	0.395007
40	Liu et al 2014 Cucumis sativus cv. Zhongnong 26 Funneliformis mosseae Sub-ambient domesticated	Sub-ambient	domesticated	1.33571	0.409346
41	Raju_et_al_1990 Sorghum bicolor - genotype NB9040 Glomus fasciculatum Ambient domesticated	Ambient	domesticated	1.06361	0.702381
42	Raju_et_al_1990 Sorghum bicolor - genotype NB9041 Glomus fasciculatum Sub-ambient domesticated	Sub-ambient	domesticated	0.793744	0.672297
43	Raju_et_al_1990 Sorghum bicolor - genotype NB9043 Glomus intraradices Ambient domesticated	Ambient	domesticated	0.774194	0.670413
44	Raju_et_al_1990 Sorghum bicolor - genotype NB9044 Glomus intraradices Sub-ambient domesticated	Sub-ambient	domesticated	0.802867	0.67319
45	Raju_et_al_1990 Sorghum bicolor - genotype NB9046 Glomus macrocarpum Ambient domesticated	Ambient	domesticated	1.06268	0.702265
46	Raju_et_al_1990 Sorghum bicolor - genotype NB9047 Glomus macrocarpum Sub-ambient domesticated	Sub-ambient	domesticated	1.06093	0.702047
47	Routsalainen 2004 Gnaphalium norvegicum Glomus claroideum Ambient wild	Ambient	wild	12.307	1.89388
48	Routsalainen 2004 Gnaphalium norvegicum Glomus claroideum Sub-ambient wild	Sub-ambient	wild	0.0751208	0.392395
49	Schenck_Smith_1982 Glycine max Acaulospora laevis Sub-ambient domesticated	Sub-ambient	domesticated	-0.604423	0.869102
50	Schenck_Smith_1982 Glycine max Acaulospora laevis Sub-ambient domesticated	Sub-ambient	domesticated	0.369925	0.836589
51	Schenck_Smith_1982 Glycine max Acaulospora laevis Ambient domesticated	Ambient	domesticated	-0.524986	0.856483
52	Schenck_Smith_1982 Glycine max Gigaspora gregaria Sub-ambient domesticated	Sub-ambient	domesticated	-0.481457	0.850252
53	Schenck_Smith_1982 Glycine max Gigaspora gregaria Sub-ambient domesticated	Sub-ambient	domesticated	0.0332324	0.816661
54	Schenck_Smith_1982 Glycine max Gigaspora gregaria Ambient domesticated	Ambient	domesticated	0.0546145	0.81694
55	Schenck_Smith_1982 Glycine max Gigaspora pellucida Sub-ambient domesticated	Sub-ambient	domesticated	-0.344933	0.833993
56	Schenck_Smith_1982 Glycine max Gigaspora pellucida Sub-ambient domesticated	Sub-ambient	domesticated	-0.416052	0.841832
57	Schenck_Smith_1982 Glycine max Gigaspora pellucida Ambient domesticated	Ambient	domesticated	-0.161876	0.820382
58	Schenck_Smith_1982 Glycine max Glomus claroideum Sub-ambient domesticated	Sub-ambient	domesticated	-0.09559	0.817854
59	Schenck_Smith_1982 Glycine max Glomus claroideum Sub-ambient domesticated	Sub-ambient	domesticated	0.664261	0.879639
60	Schenck_Smith_1982 Glycine max Glomus claroideum Ambient domesticated	Ambient	domesticated	0.30478	0.830189
61	Schenck_Smith_1982 Glycine max Glomus mosseae Sub-ambient domesticated	Sub-ambient	domesticated	0.387802	0.838552
62	Schenck_Smith_1982 Glycine max Glomus mosseae Sub-ambient domesticated	Sub-ambient	domesticated	0.318536	0.831441
63	Schenck_Smith_1982 Glycine max Glomus mosseae Ambient domesticated	Ambient	domesticated	0.622895	0.872262
64	Smith_Roncadori_1986 Gossypium hirsutum Gigaspora margarita Ambient domesticated	Ambient	domesticated	3.47836	1.41068
65	Smith_Roncadori_1986 Gossypium hirsutum Gigaspora margarita Sub-ambient domesticated	Sub-ambient	domesticated	-3.34032	1.36898
66	Smith_Roncadori_1986 Gossypium hirsutum Glomus ambisporum Ambient domesticated	Ambient	domesticated	11.8179	4.20712
67	Smith_Roncadori_1986 Gossypium hirsutum Glomus ambisporum Sub-ambient domesticated	Sub-ambient	domesticated	-1.65444	0.914926
68	Smith_Roncadori_1986 Gossypium hirsutum Glomus intraradices Ambient domesticated	Ambient	domesticated	12.7579	4.53265
69	Smith_Roncadori_1986 Gossypium hirsutum Glomus intraradices Sub-ambient domesticated	Sub-ambient	domesticated	1.23564	0.829477
70	Wu 2010 Citrus tangerine Hort. ex. Tanaka Glomus mossae Ambient domesticated	Ambient	domesticated	1.14484	0.712839
71	Wu 2010 Citrus tangerine Hort. ex. Tanaka Glomus mossae Sub-ambient domesticated	Sub-ambient	domesticated	0.817742	0.674665
72	Wu 2011 Poncirus trifoliata Glomus mosseae Ambient domesticated	Ambient	domesticated	1.31551	1.04245
73	Wu 2011 Poncirus trifoliata Glomus mosseae Sub-ambient domesticated	Sub-ambient	domesticated	0.404772	0.840496
74	Zhange_et_al_1995 Glycine max cv. 'Maple Gren' Glomus versiforme Ambient domesticated	Ambient	domesticated	0.364975	0.718613
75	Zhange_et_al_1995 Glycine max cv. 'Maple Gren' Glomus versiforme Sub-ambient domesticated	Sub-ambient	domesticated	2.81091	1.2137
76	Zhange_et_al_1995 Glycine max cv. 'Maple Gren' Glomus versiforme Sub-ambient domesticated	Sub-ambient	domesticated	3.87538	1.53283
77	Zhange_et_al_1995 Glycine max cv. 'Maple Gren' Glomus versiforme Sub-ambient domesticated	Sub-ambient	domesticated	5.48062	2.04918
Super-ambient temperature
id	trials	Treatment	domestication status	SMD	se
1	Antunes_et_al_2011 Poa pratensis 'Alpine' Ambispora leptoticha-cool Ambient domesticated	Ambient	domesticated	-3.87859	1.12541
2	Antunes_et_al_2011 Poa pratensis 'Alpine' Ambispora leptoticha-cool Super-ambient domesticated	Super-ambient	domesticated	-1.75142	0.723617
3	Antunes_et_al_2011 Poa pratensis 'Alpine' Ambispora leptoticha-warm Ambient domesticated	Ambient	domesticated	-2.46267	0.842353
4	Antunes_et_al_2011 Poa pratensis 'Alpine' Ambispora leptoticha-warm Super-ambient domesticated	Super-ambient	domesticated	0.83025	0.613266
5	Antunes_et_al_2011 Poa pratensis 'Alpine' Gigaspora margarita - cool Ambient domesticated	Ambient	domesticated	-3.0581	0.955763
6	Antunes_et_al_2011 Poa pratensis 'Alpine' Gigaspora margarita - cool Super-ambient domesticated	Super-ambient	domesticated	-0.437854	0.58756
7	Antunes_et_al_2011 Poa pratensis 'Alpine' Gigaspora margarita - warm Ambient domesticated	Ambient	domesticated	-0.727236	0.605096
8	Antunes_et_al_2011 Poa pratensis 'Alpine' Gigaspora margarita - warm Super-ambient domesticated	Super-ambient	domesticated	1.45951	0.68226
9	Antunes_et_al_2011 Poa pratensis 'Alpine' Glomus claroideum-cool Ambient domesticated	Ambient	domesticated	-2.46267	0.842353
10	Antunes_et_al_2011 Poa pratensis 'Alpine' Glomus claroideum-cool Super-ambient domesticated	Super-ambient	domesticated	1.10814	0.63993
11	Antunes_et_al_2011 Poa pratensis 'Alpine' Glomus claroideum-warm Ambient domesticated	Ambient	domesticated	-0.27675	0.58145
12	Antunes_et_al_2011 Poa pratensis 'Alpine' Glomus claroideum-warm Super-ambient domesticated	Super-ambient	domesticated	-0.145951	0.578494
13	Antunes_et_al_2011 Poa pratensis 'Alpine' Glomus intraradices-cool Ambient domesticated	Ambient	domesticated	-2.04812	0.770427
14	Antunes_et_al_2011 Poa pratensis 'Alpine' Glomus intraradices-cool Super-ambient domesticated	Super-ambient	domesticated	-0.415125	0.586535
15	Antunes_et_al_2011 Poa pratensis 'Alpine' Glomus intraradices-warm Ambient domesticated	Ambient	domesticated	-0.407747	0.586214
16	Antunes_et_al_2011 Poa pratensis 'Alpine' Glomus intraradices-warm Super-ambient domesticated	Super-ambient	domesticated	0.783257	0.609419
17	Antunes_et_al_2011 Poa pratensis 'Alpine' Glomus mosseae-cool Ambient domesticated	Ambient	domesticated	-3.15135	0.974373
18	Antunes_et_al_2011 Poa pratensis 'Alpine' Glomus mosseae-cool Super-ambient domesticated	Super-ambient	domesticated	-0.323837	0.582957
19	Antunes_et_al_2011 Poa pratensis 'Alpine' Glomus mosseae-warm Ambient domesticated	Ambient	domesticated	-1.84615	0.738082
20	Antunes_et_al_2011 Poa pratensis 'Alpine' Glomus mosseae-warm Super-ambient domesticated	Super-ambient	domesticated	1.22804	0.653366
21	Antunes_et_al_2011 Poa pratensis 'Alpine' Mixture-cool Ambient domesticated	Ambient	domesticated	-1.45447	0.681592
22	Antunes_et_al_2011 Poa pratensis 'Alpine' Mixture-cool Super-ambient domesticated	Super-ambient	domesticated	-0.611155	0.59708
23	Antunes_et_al_2011 Poa pratensis 'Alpine' Mixture-warm Ambient domesticated	Ambient	domesticated	-1.01937	0.630709
24	Antunes_et_al_2011 Poa pratensis 'Alpine' Mixture-warm Super-ambient domesticated	Super-ambient	domesticated	0.305578	0.582345
25	Antunes_et_al_2011 Poa pratensis 'Alpine' Scutellospora dipurpurascens-cool Ambient domesticated	Ambient	domesticated	-0.447758	0.588023
26	Antunes_et_al_2011 Poa pratensis 'Alpine' Scutellospora dipurpurascens-cool Super-ambient domesticated	Super-ambient	domesticated	0.9138	0.620592
27	Antunes_et_al_2011 Poa pratensis 'Alpine' Scutellospora dipurpurascens-warm Ambient domesticated	Ambient	domesticated	0	0.57735
28	Antunes_et_al_2011 Poa pratensis 'Alpine' Scutellospora dipurpurascens-warm Super-ambient domesticated	Super-ambient	domesticated	1.56651	0.696824
29	Borges_Chaney_1989 Fraxinus pennsylvanica Glomus fasciculatum Ambient wild	Ambient	wild	1.4008	0.575633
30	Borges_Chaney_1989 Fraxinus pennsylvanica Glomus fasciculatum Super-ambient wild	Super-ambient	wild	10.7483	2.24492
31	Borges_Chaney_1989 Fraxinus pennsylvanica Glomus macrocarpum Ambient wild	Ambient	wild	1.45922	0.581618
32	Borges_Chaney_1989 Fraxinus pennsylvanica Glomus macrocarpum Super-ambient wild	Super-ambient	wild	3.54968	0.878861
33	Bunn_et_al_2009 Agrostis scabra AM - non-Thermal Ambient wild	Ambient	wild	-3.02072	0.948359
34	Bunn_et_al_2009 Agrostis scabra AM - non-Thermal Super-ambient wild	Super-ambient	wild	0	0.57735
35	Bunn_et_al_2009 Dichanthelium lanuginosum AM - non-Thermal Ambient wild	Ambient	wild	2.08608	0.776718
36	Bunn_et_al_2009 Dichanthelium lanuginosum AM - non-Thermal Super-ambient wild	Super-ambient	wild	6.18773	1.64576
37	Bunn_et_al_2009 Mimulus guttatus AM - non-Thermal Ambient wild	Ambient	wild	1.50045	0.687746
38	Bunn_et_al_2009 Mimulus guttatus AM - non-Thermal Super-ambient wild	Super-ambient	wild	-1.59646	0.701028
39	Bunn_et_al_2009 Agrostis scabra AM - Thermal Ambient wild	Ambient	wild	0	0.57735
40	Bunn_et_al_2009 Agrostis scabra AM - Thermal Super-ambient wild	Super-ambient	wild	2.76923	0.899475
41	Bunn_et_al_2009 Dichanthelium lanuginosum AM - Thermal Ambient wild	Ambient	wild	1.23844	0.654582
42	Bunn_et_al_2009 Dichanthelium lanuginosum AM - Thermal Super-ambient wild	Super-ambient	wild	10.4998	2.67812
43	Bunn_et_al_2009 Mimulus guttatus AM - Thermal Ambient wild	Ambient	wild	1.7174	0.718543
44	Bunn_et_al_2009 Mimulus guttatus AM - Thermal Super-ambient wild	Super-ambient	wild	1.34368	0.667334
45	Cabral_et_al_2016 Tricutum aestivum cv. '1110' Rhizophagus sp, Funneliformis sp Ambient domesticated	Ambient	domesticated	-0.480225	0.545139
46	Cabral_et_al_2016 Tricutum aestivum cv. '1110' Rhizophagus sp, Funneliformis sp Super-ambient domesticated	Super-ambient	domesticated	-0.900423	0.570973
47	Forbes_et_al_1996 Plantago lanceolata Glomus mosseae Ambient wild	Ambient	wild	1.69481	0.798119
48	Forbes_et_al_1996 Plantago lanceolata Glomus mosseae Super-ambient wild	Super-ambient	wild	-0.704474	0.664039
49	Haugen_Smith_1992 Vigna radiata Glomus intraradices Ambient domesticated	Ambient	domesticated	0.844994	0.67743
50	Haugen_Smith_1992 Vigna radiata Glomus intraradices Super-ambient domesticated	Super-ambient	domesticated	2.57364	0.972885
51	Haugen_Smith_1992 Vigna radiata Glomus intraradices Super-ambient domesticated	Super-ambient	domesticated	1.9556	0.845898
52	Kytovita_Routsalainen_2007 Potentilla crantzii Glomus claroideum Ambient wild	Ambient	wild	-0.957746	0.478077
53	Kytovita_Routsalainen_2007 Potentilla crantzii Glomus claroideum Super-ambient wild	Super-ambient	wild	-0.957746	0.478077
54	Kytovita_Routsalainen_2007 Ranunculus acris Glomus claroideum Ambient wild	Ambient	wild	-1.21146	0.495674
55	Kytovita_Routsalainen_2007 Ranunculus acris Glomus claroideum Super-ambient wild	Super-ambient	wild	3.02866	0.696835
56	Lapointe_Lerat_2006 Erythronium americanum AM Ambient wild	Ambient	wild	0.411312	0.506965
57	Lapointe_Lerat_2006 Erythronium americanum AM Super-ambient wild	Super-ambient	wild	1.91963	0.634647
58	Raju_et_al_1990 Sorghum bicolor - genotype NB9040 Glomus fasciculatum Ambient domesticated	Ambient	domesticated	1.06361	0.702381
59	Raju_et_al_1990 Sorghum bicolor - genotype NB9042 Glomus fasciculatum Super-ambient domesticated	Super-ambient	domesticated	0.793744	0.672297
60	Raju_et_al_1990 Sorghum bicolor - genotype NB9043 Glomus intraradices Ambient domesticated	Ambient	domesticated	0.774194	0.670413
61	Raju_et_al_1990 Sorghum bicolor - genotype NB9045 Glomus intraradices Super-ambient domesticated	Super-ambient	domesticated	-0.796964	0.672611
62	Raju_et_al_1990 Sorghum bicolor - genotype NB9046 Glomus macrocarpum Ambient domesticated	Ambient	domesticated	1.06268	0.702265
63	Raju_et_al_1990 Sorghum bicolor - genotype NB9048 Glomus macrocarpum Super-ambient domesticated	Super-ambient	domesticated	1.06262	0.702257
64	Schenck_Smith_1982 Glycine max Acaulospora laevis Ambient domesticated	Ambient	domesticated	-0.524986	0.856483
65	Schenck_Smith_1982 Glycine max Acaulospora laevis Super-ambient domesticated	Super-ambient	domesticated	0.472086	0.848976
66	Schenck_Smith_1982 Glycine max Gigaspora gregaria Ambient domesticated	Ambient	domesticated	0.0546145	0.81694
67	Schenck_Smith_1982 Glycine max Gigaspora gregaria Super-ambient domesticated	Super-ambient	domesticated	0.661697	0.87917
68	Schenck_Smith_1982 Glycine max Gigaspora pellucida Ambient domesticated	Ambient	domesticated	-0.161876	0.820382
69	Schenck_Smith_1982 Glycine max Gigaspora pellucida Super-ambient domesticated	Super-ambient	domesticated	0.161876	0.820382
70	Schenck_Smith_1982 Glycine max Glomus claroideum Ambient domesticated	Ambient	domesticated	0.30478	0.830189
71	Schenck_Smith_1982 Glycine max Glomus claroideum Super-ambient domesticated	Super-ambient	domesticated	0.631694	0.873797
72	Schenck_Smith_1982 Glycine max Glomus mosseae Ambient domesticated	Ambient	domesticated	0.622895	0.872262
73	Schenck_Smith_1982 Glycine max Glomus mosseae Super-ambient domesticated	Super-ambient	domesticated	0.704192	0.887146
74	Schroeder-Moreno_2012 Panicum virgatum 'Alamo' AM Ambient domesticated	Ambient	domesticated	6.72775	1.77234
75	Schroeder-Moreno_2012 Panicum virgatum 'Alamo' AM Super-ambient domesticated	Super-ambient	domesticated	-4.63802	1.29142
76	Smith_Roncadori_1986 Gossypium hirsutum Gigaspora margarita Ambient domesticated	Ambient	domesticated	3.47836	1.41068
77	Smith_Roncadori_1986 Gossypium hirsutum Gigaspora margarita Super-ambient domesticated	Super-ambient	domesticated	5.09317	1.92214
78	Smith_Roncadori_1986 Gossypium hirsutum Gigaspora margarita Super-ambient domesticated	Super-ambient	domesticated	4.85789	1.84561
79	Smith_Roncadori_1986 Gossypium hirsutum Glomus ambisporum Ambient domesticated	Ambient	domesticated	11.8179	4.20712
80	Smith_Roncadori_1986 Gossypium hirsutum Glomus ambisporum Super-ambient domesticated	Super-ambient	domesticated	9.74696	3.49284
81	Smith_Roncadori_1986 Gossypium hirsutum Glomus ambisporum Super-ambient domesticated	Super-ambient	domesticated	26.0492	9.1688
82	Smith_Roncadori_1986 Gossypium hirsutum Glomus intraradices Ambient domesticated	Ambient	domesticated	12.7579	4.53265
83	Smith_Roncadori_1986 Gossypium hirsutum Glomus intraradices Super-ambient domesticated	Super-ambient	domesticated	14.6032	5.17326
84	Smith_Roncadori_1986 Gossypium hirsutum Glomus intraradices Super-ambient domesticated	Super-ambient	domesticated	18.1195	6.39789
85	Wu 2011 Poncirus trifoliata Glomus mosseae Ambient domesticated	Ambient	domesticated	1.31551	1.04245
86	Wu 2011 Poncirus trifoliata Glomus mosseae Super-ambient domesticated	Super-ambient	domesticated	0.809543	0.908699
87	Yeasmin et al. 2019 Asparagus officinalis L. Glomus intraradices Ambient domesticated	Ambient	domesticated	5.43982	2.03575
88	Yeasmin et al. 2019 Asparagus officinalis L. Glomus intraradices Super-ambient domesticated	Super-ambient	domesticated	1.72118	0.929966
89	Yeasmin et al. 2019 Asparagus officinalis L. Glomus intraradices Super-ambient domesticated	Super-ambient	domesticated	7.73438	2.80483
Phosphorus
Sub-ambient temperature
id	trials	Treatment	domestication status	SMD	se
1	Smith_Roncadori_1986 Gossypium hirsutum Glomus intraradices Ambient domesticated	Ambient	domesticated	1.21159	0.825096
2	Smith_Roncadori_1986 Gossypium hirsutum Glomus intraradices Sub-ambient domesticated	Sub-ambient	domesticated	1.21739	0.826146
3	Smith_Roncadori_1986 Gossypium hirsutum Glomus ambisporum Ambient domesticated	Ambient	domesticated	1.31401	0.844179
4	Smith_Roncadori_1986 Gossypium hirsutum Glomus ambisporum Sub-ambient domesticated	Sub-ambient	domesticated	1.73913	0.934069
5	Smith_Roncadori_1986 Gossypium hirsutum Gigaspora margarita Ambient domesticated	Ambient	domesticated	1.18478	0.820287
6	Smith_Roncadori_1986 Gossypium hirsutum Gigaspora margarita Sub-ambient domesticated	Sub-ambient	domesticated	-1.47826	0.876995
7	Wu 2010 Citrus tangerine Hort. ex. Tanaka Glomus mossae Ambient domesticated	Ambient	domesticated	1.33677	0.739891
8	Wu 2010 Citrus tangerine Hort. ex. Tanaka Glomus mossae Sub-ambient domesticated	Sub-ambient	domesticated	1.29839	0.73423
Super-ambient temperature
id	trials	Treatment	domestication status	SMD	se
1	Cabral_et_al_2016 Tricutum aestivum cv. '1110' Rhizophagus sp, Funneliformis sp Ambient domesticated	Ambient	domesticated	-2.21277	0.727373
2	Cabral_et_al_2016 Tricutum aestivum cv. '1110' Rhizophagus sp, Funneliformis sp Super-ambient domesticated	Super-ambient	domesticated	-2.1844	0.723098
3	Kytovita_Routsalainen_2007 Potentilla crantzii Glomus claroideum Ambient wild	Ambient	wild	-0.151223	0.448009
4	Kytovita_Routsalainen_2007 Potentilla crantzii Glomus claroideum Super-ambient wild	Super-ambient	wild	1.41201	0.511931
5	Kytovita_Routsalainen_2007 Ranunculus acris Glomus claroideum Ambient wild	Ambient	wild	0.528747	0.456841
6	Kytovita_Routsalainen_2007 Ranunculus acris Glomus claroideum Super-ambient wild	Super-ambient	wild	1.40401	0.511244
7	Smith_Roncadori_1986 Gossypium hirsutum Glomus intraradices Ambient domesticated	Ambient	domesticated	1.21159	0.825096
9	Smith_Roncadori_1986 Gossypium hirsutum Glomus intraradices Super-ambient domesticated	Super-ambient	domesticated	1.19693	0.822456
10	Smith_Roncadori_1986 Gossypium hirsutum Glomus intraradices Super-ambient domesticated	Super-ambient	domesticated	1.17874	0.819215
11	Smith_Roncadori_1986 Gossypium hirsutum Glomus ambisporum Ambient domesticated	Ambient	domesticated	1.31401	0.844179
13	Smith_Roncadori_1986 Gossypium hirsutum Glomus ambisporum Super-ambient domesticated	Super-ambient	domesticated	1.21739	0.826146
14	Smith_Roncadori_1986 Gossypium hirsutum Glomus ambisporum Super-ambient domesticated	Super-ambient	domesticated	1.24638	0.831452
15	Smith_Roncadori_1986 Gossypium hirsutum Gigaspora margarita Ambient domesticated	Ambient	domesticated	1.18478	0.820287
17	Smith_Roncadori_1986 Gossypium hirsutum Gigaspora margarita Super-ambient domesticated	Super-ambient	domesticated	1.15942	0.815812
18	Smith_Roncadori_1986 Gossypium hirsutum Gigaspora margarita Super-ambient domesticated	Super-ambient	domesticated	1.28502	0.838666
Colonization
Sub-ambient temperature
id	trials	Treatment	domestication status	SMD	se
1	Antunes_et_al_2011 Cynodon dactylon Gigaspora margarita - cool Sub-ambient domesticated	Sub-ambient	domesticated	-0.432224	0.587301
2	Antunes_et_al_2011 Cynodon dactylon Gigaspora margarita - warm Sub-ambient domesticated	Sub-ambient	domesticated	-0.814667	0.611968
3	Antunes_et_al_2011 Cynodon dactylon Scutellospora dipurpurascens-cool Sub-ambient domesticated	Sub-ambient	domesticated	0.190719	0.579301
4	Antunes_et_al_2011 Cynodon dactylon Scutellospora dipurpurascens-warm Sub-ambient domesticated	Sub-ambient	domesticated	0.508077	0.591056
5	Antunes_et_al_2011 Cynodon dactylon Ambispora leptoticha-cool Sub-ambient domesticated	Sub-ambient	domesticated	-0.680326	0.601702
6	Antunes_et_al_2011 Cynodon dactylon Ambispora leptoticha-warm Sub-ambient domesticated	Sub-ambient	domesticated	-2.54111	0.856683
7	Antunes_et_al_2011 Cynodon dactylon Glomus claroideum-cool Sub-ambient domesticated	Sub-ambient	domesticated	1.28423	0.660033
8	Antunes_et_al_2011 Cynodon dactylon Glomus claroideum-warm Sub-ambient domesticated	Sub-ambient	domesticated	-1.41396	0.676283
9	Antunes_et_al_2011 Cynodon dactylon Glomus mosseae-cool Sub-ambient domesticated	Sub-ambient	domesticated	-0.845985	0.614598
10	Antunes_et_al_2011 Cynodon dactylon Glomus mosseae-warm Sub-ambient domesticated	Sub-ambient	domesticated	-0.404646	0.586081
11	Antunes_et_al_2011 Cynodon dactylon Glomus intraradices-cool Sub-ambient domesticated	Sub-ambient	domesticated	2.74537	0.894926
12	Antunes_et_al_2011 Cynodon dactylon Glomus intraradices-warm Sub-ambient domesticated	Sub-ambient	domesticated	0.687952	0.60224
13	Antunes_et_al_2011 Cynodon dactylon Mixture-cool Sub-ambient domesticated	Sub-ambient	domesticated	2.17612	0.791896
14	Antunes_et_al_2011 Cynodon dactylon Mixture-warm Sub-ambient domesticated	Sub-ambient	domesticated	2.0581	0.772075
33	Chen et al 2013 Cucumis sativus Funneliformis mosseae Sub-ambient domesticated	Sub-ambient	domesticated	-3.97855	1.03559
34	Forbes_et_al_1996 Plantago lanceolata Glomus mosseae Sub-ambient wild	Sub-ambient	wild	8.18472	2.43458
38	Liu et al 2014 Cucumis sativus Funneliformis mosseae Sub-ambient domesticated	Sub-ambient	domesticated	-3.20404	0.574717
39	Raju_et_al_1990 Sorghum bicolor Glomus fasciculatum Sub-ambient domesticated	Sub-ambient	domesticated	-1.93548	0.842071
41	Raju_et_al_1990 Sorghum bicolor Glomus intraradices Sub-ambient domesticated	Sub-ambient	domesticated	-1.06262	0.702257
43	Raju_et_al_1990 Sorghum bicolor Glomus macrocarpum Sub-ambient domesticated	Sub-ambient	domesticated	-1.91736	0.838643
45	Routsalainen 2004 Gnaphalium norvegicum Glomus claroideum Sub-ambient wild	Sub-ambient	wild	-3.09049	0.608545
46	Wu 2010 Citrus tangerine Glomus mossae Sub-ambient domesticated	Sub-ambient	domesticated	-1.31755	0.737041
47	Wu 2011 Poncirus trifoliata Glomus mosseae Sub-ambient domesticated	Sub-ambient	domesticated	-1.81303	1.21017
Super-ambient temperature
id	trials	Treatment	domestication status	SMD	se
15	Antunes_et_al_2011 Poa pratensis Gigaspora margarita - cool Super-ambient domesticated	Super-ambient	domesticated	0.495988	0.590419
16	Antunes_et_al_2011 Poa pratensis Gigaspora margarita - warm Super-ambient domesticated	Super-ambient	domesticated	0.399398	0.585858
17	Antunes_et_al_2011 Poa pratensis Scutellospora dipurpurascens-cool Super-ambient domesticated	Super-ambient	domesticated	-0.116653	0.578081
18	Antunes_et_al_2011 Poa pratensis Scutellospora dipurpurascens-warm Super-ambient domesticated	Super-ambient	domesticated	1.12336	0.641574
19	Antunes_et_al_2011 Poa pratensis Ambispora leptoticha-cool Super-ambient domesticated	Super-ambient	domesticated	0.831466	0.613368
20	Antunes_et_al_2011 Poa pratensis Ambispora leptoticha-warm Super-ambient domesticated	Super-ambient	domesticated	-0.176418	0.57902
21	Antunes_et_al_2011 Poa pratensis Glomus claroideum-cool Super-ambient domesticated	Super-ambient	domesticated	-1.69495	0.715227
22	Antunes_et_al_2011 Poa pratensis Glomus claroideum-warm Super-ambient domesticated	Super-ambient	domesticated	1.75994	0.724899
23	Antunes_et_al_2011 Poa pratensis Glomus mosseae-cool Super-ambient domesticated	Super-ambient	domesticated	-0.274678	0.581389
24	Antunes_et_al_2011 Poa pratensis Glomus mosseae-warm Super-ambient domesticated	Super-ambient	domesticated	0.735646	0.605727
25	Antunes_et_al_2011 Poa pratensis Glomus intraradices-cool Super-ambient domesticated	Super-ambient	domesticated	-0.126966	0.578216
26	Antunes_et_al_2011 Poa pratensis Glomus intraradices-warm Super-ambient domesticated	Super-ambient	domesticated	1.0761	0.636529
27	Antunes_et_al_2011 Poa pratensis Mixture-cool Super-ambient domesticated	Super-ambient	domesticated	1.39176	0.67342
28	Antunes_et_al_2011 Poa pratensis Mixture-warm Super-ambient domesticated	Super-ambient	domesticated	-1.00598	0.629375
29	Bunn_et_al_2009 Agrostis scabra AM - Thermal Super-ambient wild	Super-ambient	wild	9.78462	2.50449
30	Bunn_et_al_2009 Dichanthelium lanuginosum AM - Thermal Super-ambient wild	Super-ambient	wild	1.82103	0.734201
31	Bunn_et_al_2009 Mimulus guttatus AM - Thermal Super-ambient wild	Super-ambient	wild	5.18143	1.41379
32	Cabral_et_al_2016 Tricutum aestivum Rhizophagus sp, Funneliformis sp Super-ambient domesticated	Super-ambient	domesticated	0.681164	0.555675
35	Forbes_et_al_1996 Plantago lanceolata Glomus mosseae Super-ambient wild	Super-ambient	wild	-2.89673	1.04515
36	Haugen_Smith_1992 Vigna radiata Glomus intraradices Super-ambient domesticated	Super-ambient	domesticated	-0.802783	0.673181
37	Haugen_Smith_1992 Vigna radiata Glomus intraradices Super-ambient domesticated	Super-ambient	domesticated	-5.50777	1.7038
40	Raju_et_al_1990 Sorghum bicolor Glomus fasciculatum Super-ambient domesticated	Super-ambient	domesticated	-2.67135	0.994378
42	Raju_et_al_1990 Sorghum bicolor Glomus intraradices Super-ambient domesticated	Super-ambient	domesticated	-0.649692	0.659414
44	Raju_et_al_1990 Sorghum bicolor Glomus macrocarpum Super-ambient domesticated	Super-ambient	domesticated	0.811553	0.674049
48	Wu 2011 Poncirus trifoliata Glomus mosseae Super-ambient domesticated	Super-ambient	domesticated	-1.2215	1.01431
49	Yeasmin et al. 2019 Asparagus officinalis L. Glomus intraradices Super-ambient domesticated	Super-ambient	domesticated	-3.87689	1.5333
50	Yeasmin et al. 2019 Asparagus officinalis L. Glomus intraradices Super-ambient domesticated	Super-ambient	domesticated	-8.92243	3.21001

## Sheet: CO2 SMDs
Biomass
Sub-ambient temperature
id	trials	Treatment	domestication status	SMD	se
1	Becklin et al 2016 Taraxacum_officinale AM Sub-ambient wild	Sub-ambient	wild	-6.06657	1.8538
2	Becklin et al 2016 Taraxacum_officinale AM Sub-ambient wild	Sub-ambient	wild	-0.132143	0.633594
3	Becklin et al 2016 Taraxacum_officinale AM Ambient wild	Ambient	wild	-2.34635	0.924249
4	Becklin et al 2016 Taraxacum_ceratophorum AM Sub-ambient wild	Sub-ambient	wild	0.158436	0.634091
5	Becklin et al 2016 Taraxacum_ceratophorum AM Sub-ambient wild	Sub-ambient	wild	1.36474	0.744093
6	Becklin et al 2016 Taraxacum_ceratophorum AM Ambient wild	Ambient	wild	2.75249	1.01247
7	Duarte_et_al 2020 Elymus canadensis Glomus intrarradices Sub-ambient wild	Sub-ambient	wild	0.304652	0.582315
8	Duarte_et_al 2020 Elymus canadensis Glomus intrarradices Sub-ambient wild	Sub-ambient	wild	0.421302	0.586808
9	Duarte_et_al 2020 Elymus canadensis Glomus intrarradices Ambient wild	Ambient	wild	-3.04362	0.95289
10	Zhang_et_al_2015 Plantago lanceolata Rhizophagus irregularis Ambient wild	Ambient	wild	3.79735	1.50859
11	Zhang_et_al_2015 Plantago lanceolata Rhizophagus irregularis Sub-ambient wild	Sub-ambient	wild	1.34306	0.849792
Super-ambient temperature
id	trials	Treatment	domestication status	SMD	se
1	Baslam et al 2012 Lactuca sativa BRM Glomus intraradices and Glomus mossae Ambient domesticated	Ambient	domesticated	2.9202	1.05052
2	Baslam et al 2012 Lactuca sativa BRM Glomus intraradices and Glomus mossae Super-ambient domesticated	Super-ambient	domesticated	8.8215	2.61165
3	Baslam et al 2012 Lactuca sativa MV Glomus intraradices and Glomus mossae Ambient domesticated	Ambient	domesticated	0.870482	0.680088
4	Baslam et al 2012 Lactuca sativa MV Glomus intraradices and Glomus mossae Super-ambient domesticated	Super-ambient	domesticated	-1.30661	0.735432
5	Baslam et al 2013 Medicago sativa cv. Aragon Rhizophagus intraradices and Funneliformis mosseae Ambient domesticated	Ambient	domesticated	-1.5514	0.694724
6	Baslam et al 2013 Medicago sativa cv. Aragon Rhizophagus intraradices and Funneliformis mosseae Super-ambient domesticated	Super-ambient	domesticated	-4.33183	1.22368
7	Becklin et al 2016 Taraxacum_officinale AM Ambient wild	Ambient	wild	-2.34635	0.924249
8	Becklin et al 2016 Taraxacum_officinale AM Super-ambient wild	Super-ambient	wild	-0.49627	0.648321
9	Becklin et al 2016 Taraxacum_officinale AM Super-ambient wild	Super-ambient	wild	2.12551	0.879066
10	Becklin et al 2016 Taraxacum_ceratophorum AM Ambient wild	Ambient	wild	2.75249	1.01247
11	Becklin et al 2016 Taraxacum_ceratophorum AM Super-ambient wild	Super-ambient	wild	-0.144401	0.633814
12	Becklin et al 2016 Taraxacum_ceratophorum AM Super-ambient wild	Super-ambient	wild	-2.3431	0.92357
13	Bettoni et al. 2014 Allium cepa cv. Alfa Sao Francisco Rhizophagus intraradices Ambient domesticated	Ambient	domesticated	27.474	9.66736
14	Bettoni et al. 2014 Allium cepa cv. Alfa Sao Francisco Rhizophagus intraradices Super-ambient domesticated	Super-ambient	domesticated	39.6904	13.9466
15	Carrillo_et_al_2016 Bouteloua gracilis AMF Ambient wild	Ambient	wild	-1.48683	0.878777
16	Carrillo_et_al_2016 Bouteloua gracilis AMF Super-ambient wild	Super-ambient	wild	-0.445073	0.724151
17	Carrillo_et_al_2016 Pascopyrum smithii AMF Ambient wild	Ambient	wild	1.20145	0.823267
18	Carrillo_et_al_2016 Pascopyrum smithii AMF Super-ambient wild	Super-ambient	wild	0.502666	0.728778
19	Chen_et_al_2007 Plantago lanceolata Glomus sp, Gigaspora sp, Acaulospora sp Ambient wild	Ambient	wild	-2.5407	1.49447
20	Chen_et_al_2007 Plantago lanceolata Glomus sp, Gigaspora sp, Acaulospora sp Super-ambient wild	Super-ambient	wild	1.3	1.03772
21	Chen_et_al_2007 Festuca arundinacea cv. Kentucky-31 Glomus sp, Gigaspora sp, Acaulospora sp Ambient domesticated	Ambient	domesticated	-3.29934	1.81902
22	Chen_et_al_2007 Festuca arundinacea cv. Kentucky-31 Glomus sp, Gigaspora sp, Acaulospora sp Super-ambient domesticated	Super-ambient	domesticated	-1.05409	0.967654
23	Constable_et_al_2001 Liquidambar styraciflua Glomus intraradices Ambient wild	Ambient	wild	1.07516	0.545826
24	Constable_et_al_2001 Liquidambar styraciflua Glomus intraradices Super-ambient wild	Super-ambient	wild	2.07449	0.654538
25	Gavito_et_al_2002 Pisum sativum cv. Solara Glomus sp. Ambient domesticated	Ambient	domesticated	-1.37648	0.745873
26	Gavito_et_al_2002 Pisum sativum cv. Solara Glomus sp. Super-ambient domesticated	Super-ambient	domesticated	1.30565	0.735291
27	Gavito_et_al_2002b Pisum sativum cv. Solara Glomus caledonium Ambient domesticated	Ambient	domesticated	4.60109	1.46516
28	Gavito_et_al_2002b Pisum sativum cv. Solara Glomus caledonium Super-ambient domesticated	Super-ambient	domesticated	3.22048	1.1206
29	Goicoechea et al 2014 Medicago sativa cv. Aragon Rhizophagus intraradices and Funneliformis mosseae Ambient domesticated	Ambient	domesticated	1	0.953617
30	Goicoechea et al 2014 Medicago sativa cv. Aragon Rhizophagus intraradices and Funneliformis mosseae Super-ambient domesticated	Super-ambient	domesticated	2.47273	1.46654
31	Hartwig_et_al_2002 Lolium perenne cv. Bastion Glomus intrarradices Ambient domesticated	Ambient	domesticated	0.82346	0.527364
32	Hartwig_et_al_2002 Lolium perenne cv. Bastion Glomus intrarradices Super-ambient domesticated	Super-ambient	domesticated	0.825124	0.527472
33	Humphreys_at_al_2010 Marchantia paleacea Glomus sp Ambient wild	Ambient	wild	34.082	8.50834
34	Humphreys_at_al_2010 Marchantia paleacea Glomus sp Super-ambient wild	Super-ambient	wild	32.6887	8.16214
35	Jakobsen et al 2016 Medicago truncatula cv. Jemalong A17 Rhizophagus irregularis Ambient domesticated	Ambient	domesticated	5.76561	2.95553
36	Jakobsen et al 2016 Medicago truncatula cv. Jemalong A17 Rhizophagus irregularis Super-ambient domesticated	Super-ambient	domesticated	5.97927	3.05684
37	Jakobsen et al 2016 Brachypodium distachyon line 21-3 Rhizophagus irregularis Ambient domesticated	Ambient	domesticated	1.48556	1.0965
38	Jakobsen et al 2016 Brachypodium distachyon line 21-3 Rhizophagus irregularis Super-ambient domesticated	Super-ambient	domesticated	-0.2	0.82242
39	Jifon_et_al_2001 Citrus aurantium Glomus intraradices Ambient domesticated	Ambient	domesticated	-0.837745	0.528296
40	Jifon_et_al_2001 Citrus aurantium Glomus intraradices Super-ambient domesticated	Super-ambient	domesticated	0.831169	0.527865
41	Jifon_et_al_2001 Citrus sinensis Glomus intraradices Ambient domesticated	Ambient	domesticated	0.630303	0.516208
42	Jifon_et_al_2001 Citrus sinensis Glomus intraradices Super-ambient domesticated	Super-ambient	domesticated	-0.640986	0.516753
43	Johnson_et_al_2003 Andropogon gerardii Glomus sp, Gigaspora sp, Acaulospora sp Super-ambient wild	Super-ambient	wild	2.68209	1.55328
44	Johnson_et_al_2003 Schizachyrium scoparium Glomus sp, Gigaspora sp, Acaulospora sp Super-ambient wild	Super-ambient	wild	2.64809	1.53906
45	Johnson_et_al_2003 Bouteloua gracilis Glomus sp, Gigaspora sp, Acaulospora sp Super-ambient wild	Super-ambient	wild	0.564895	0.862624
46	Johnson_et_al_2003 Agropyron repens Glomus sp, Gigaspora sp, Acaulospora sp Super-ambient wild	Super-ambient	wild	0.602708	0.868813
47	Johnson_et_al_2003 Koeleria cristata Glomus sp, Gigaspora sp, Acaulospora sp Ambient wild	Ambient	wild	-0.0945687	0.817825
48	Johnson_et_al_2003 Koeleria cristata Glomus sp, Gigaspora sp, Acaulospora sp Super-ambient wild	Super-ambient	wild	0.0846931	0.817562
49	Johnson_et_al_2003 Achillea millefolium Glomus sp, Gigaspora sp, Acaulospora sp Super-ambient wild	Super-ambient	wild	-0.997781	0.953053
50	Johnson_et_al_2003 Lespedeza capitata Glomus sp, Gigaspora sp, Acaulospora sp Ambient wild	Ambient	wild	2.24199	1.37357
51	Johnson_et_al_2003 Lespedeza capitata Glomus sp, Gigaspora sp, Acaulospora sp Super-ambient wild	Super-ambient	wild	2.36315	1.42201
52	Johnson_et_al_2003 Lupinus perennis Glomus sp, Gigaspora sp, Acaulospora sp Ambient wild	Ambient	wild	-3.39305	1.86039
53	Johnson_et_al_2003 Lupinus perennis Glomus sp, Gigaspora sp, Acaulospora sp Super-ambient wild	Super-ambient	wild	-1.57823	1.12749
54	Johnson_et_al_2003 Andropogon gerardii Glomus sp, Gigaspora sp, Acaulospora sp Ambient wild	Ambient	wild	1.02132	0.959087
55	Johnson_et_al_2003 Schizachyrium scoparium Glomus sp, Gigaspora sp, Acaulospora sp Ambient wild	Ambient	wild	5.32942	2.74964
56	Johnson_et_al_2003 Bouteloua gracilis Glomus sp, Gigaspora sp, Acaulospora sp Ambient wild	Ambient	wild	-0.249676	0.82571
57	Johnson_et_al_2003 Agropyron repens Glomus sp, Gigaspora sp, Acaulospora sp Ambient wild	Ambient	wild	0.835578	0.914402
58	Johnson_et_al_2003 Poa pratensis Glomus sp, Gigaspora sp, Acaulospora sp Ambient wild	Ambient	wild	-1.68176	1.16325
59	Johnson_et_al_2003 Poa pratensis Glomus sp, Gigaspora sp, Acaulospora sp Super-ambient wild	Super-ambient	wild	-0.407631	0.840831
60	Johnson_et_al_2003 Achillea millefolium Glomus sp, Gigaspora sp, Acaulospora sp Ambient wild	Ambient	wild	-5.99857	3.066
61	Johnson_et_al_2003 Heliopsis helianthoides Glomus sp, Gigaspora sp, Acaulospora sp Ambient wild	Ambient	wild	0.637372	0.874797
62	Johnson_et_al_2003 Heliopsis helianthoides Glomus sp, Gigaspora sp, Acaulospora sp Super-ambient wild	Super-ambient	wild	0.0568231	0.816976
63	Johnson_et_al_2003 Solidago rigida Glomus sp, Gigaspora sp, Acaulospora sp Ambient wild	Ambient	wild	0.0456956	0.816807
64	Johnson_et_al_2003 Solidago rigida Glomus sp, Gigaspora sp, Acaulospora sp Super-ambient wild	Super-ambient	wild	3.76543	2.02683
65	Johnson_et_al_2003 Petalostemum villosum Glomus sp, Gigaspora sp, Acaulospora sp Ambient wild	Ambient	wild	-0.8318	0.913565
66	Johnson_et_al_2003 Petalostemum villosum Glomus sp, Gigaspora sp, Acaulospora sp Super-ambient wild	Super-ambient	wild	1.99692	1.2785
67	Johnson_et_al_2003 Berteroa incana Glomus sp, Gigaspora sp, Acaulospora sp Ambient wild	Ambient	wild	-1.90241	1.24302
68	Johnson_et_al_2003 Berteroa incana Glomus sp, Gigaspora sp, Acaulospora sp Super-ambient wild	Super-ambient	wild	0.826083	0.912305
69	Johnson_et_al_2003 Salsola kali Glomus sp, Gigaspora sp, Acaulospora sp Ambient wild	Ambient	wild	2.13333	1.3309
70	Johnson_et_al_2003 Salsola kali Glomus sp, Gigaspora sp, Acaulospora sp Super-ambient wild	Super-ambient	wild	0.353381	0.834851
71	Jongen_et_al_1996 Trifolium repens cv. aran Glomus mosseae Ambient domesticated	Ambient	domesticated	3.02479	1.27545
72	Jongen_et_al_1996 Trifolium repens cv. aran Glomus mosseae Super-ambient domesticated	Super-ambient	domesticated	4.60932	1.76535
73	Kohler_et_al_2009 Lactuca sativa cv. Tafalla Glomus intraradices Ambient domesticated	Ambient	domesticated	9.23077	2.37047
74	Kohler_et_al_2009 Lactuca sativa cv. Tafalla Glomus intraradices Super-ambient domesticated	Super-ambient	domesticated	1.84615	0.738082
75	Louche-Tessandier_et_al_1999 Solanum tuberosum cv. Lp 89-221 Glomus intraradices Ambient domesticated	Ambient	domesticated	-0.0366641	0.707224
76	Louche-Tessandier_et_al_1999 Solanum tuberosum cv. Lp 89-221 Glomus intraradices Super-ambient domesticated	Super-ambient	domesticated	0.422945	0.722516
77	Nowak & Nowak 2013 Osteospermum ecklonis (DC.) Norl. 'Denebola' Glomus sp Ambient domesticated	Ambient	domesticated	0.412687	0.31994
78	Nowak & Nowak 2013 Osteospermum ecklonis (DC.) Norl. 'Denebola' Glomus sp Super-ambient domesticated	Super-ambient	domesticated	0.530905	0.322348
79	Nowak & Nowak 2013 Pelargonium hortorum L.H. Bailey 'Tango Orange' Glomus sp Ambient domesticated	Ambient	domesticated	-0.408389	0.319863
80	Nowak & Nowak 2013 Pelargonium hortorum L.H. Bailey 'Tango Orange' Glomus sp Super-ambient domesticated	Super-ambient	domesticated	0.524578	0.322204
81	Olesniewicz_Thomas_1999 Robinia pseudoacacia Glomus sp. Ambient domesticated	Ambient	domesticated	11.7997	1.90711
82	Olesniewicz_Thomas_1999 Robinia pseudoacacia Glomus sp. Super-ambient domesticated	Super-ambient	domesticated	9.29485	1.52318
83	Qiu_et_al_2019 Triticum aestivum AM Ambient domesticated	Ambient	domesticated	-2.12075	1.02659
84	Qiu_et_al_2019 Triticum aestivum AM Super-ambient domesticated	Super-ambient	domesticated	0.849491	0.76738
85	Rouhier_Read_1998 Plantago lanceolata Glomus fasciculatum Ambient wild	Ambient	wild	3.55448	1.43386
86	Rouhier_Read_1998 Plantago lanceolata Glomus fasciculatum Super-ambient wild	Super-ambient	wild	6.29447	2.31934
87	Syvertsen_Graham_1999 Citrus aurantium Glomus intraradices Ambient domesticated	Ambient	domesticated	0.732095	0.60546
88	Syvertsen_Graham_1999 Citrus aurantium Glomus intraradices Super-ambient domesticated	Super-ambient	domesticated	0.967832	0.625653
89	Tang et al 2009 Echinochloa crusgalli Glomus mosseae, Glomus versiforme, Glomus geosporum, Scutellospora sp Ambient wild	Ambient	wild	-0.176769	0.821128
90	Tang et al 2009 Oryza sativa Zhonghan no. 7 Glomus mosseae, Glomus versiforme, Glomus geosporum, Scutellospora sp Ambient domesticated	Ambient	domesticated	-0.104943	0.818132
91	Tang et al 2009 Echinochloa crusgalli Glomus mosseae, Glomus versiforme, Glomus geosporum, Scutellospora sp Super-ambient wild	Super-ambient	wild	-0.410938	0.841222
92	Tang et al 2009 Oryza sativa Zhonghan no. 7 Glomus mosseae, Glomus versiforme, Glomus geosporum, Scutellospora sp Super-ambient domesticated	Super-ambient	domesticated	-0.316247	0.831229
93	Watts-Williams et al 2019 Zea mays cv. B73 Funneliformis mosseae Ambient domesticated	Ambient	domesticated	7.53606	2.73754
94	Watts-Williams et al 2019 Zea mays cv. B73 Funneliformis mosseae Super-ambient domesticated	Super-ambient	domesticated	3.94254	1.55378
95	Zhu et al 2016 Triticum aestivum var. Tuareg Rhizophagus irregularis Ambient domesticated	Ambient	domesticated	3.02046	1.27418
96	Zhu et al 2016 Triticum aestivum var. Tuareg Rhizophagus irregularis Super-ambient domesticated	Super-ambient	domesticated	5.30244	1.99062
97	Zhu et al 2016b Triticum aestivum var. Hereford Rhizophagus irregularis Ambient domesticated	Ambient	domesticated	1.28607	0.838863
98	Zhu et al 2016b Triticum aestivum var. Hereford Rhizophagus irregularis Super-ambient domesticated	Super-ambient	domesticated	6.49844	2.38761
99	Zhu et al 2018 Triticum aestivum cv. Tuareg Rhizophagus irregularis Ambient domesticated	Ambient	domesticated	3.35172	1.37241
100	Zhu et al 2018 Triticum aestivum cv. Tuareg Rhizophagus irregularis Super-ambient domesticated	Super-ambient	domesticated	1.65528	0.915114
101	Shi et al. 2021 Vicia faba L. Funneliformis mosseae Ambient domesticated	Ambient	domesticated	2.67915	1.55205
102	Shi et al. 2021 Vicia faba L. Funneliformis mosseae Super-ambient domesticated	Super-ambient	domesticated	4.31455	2.27705
103	Frew et al. 2021 Microlaena stipoides AMF Ambient wild	Ambient	wild	0.124015	0.447749
104	Frew et al. 2021 Microlaena stipoides AMF Super-ambient wild	Super-ambient	wild	-0.186351	0.448421
105	Frew et al. 2021 Dichanthium sericeum AMF Ambient wild	Ambient	wild	0.558201	0.457931
106	Frew et al. 2021 Dichanthium sericeum AMF Super-ambient wild	Super-ambient	wild	-1.02183	0.48219
Phosphorus
Sub-ambient temperature
id	trials	Treatment	domestication status	SMD	se
1	Becklin et al 2016 Taraxacum_officinale AM Sub-ambient wild	Sub-ambient	wild	-0.971986	0.691339
2	Becklin et al 2016 Taraxacum_officinale AM Sub-ambient wild	Sub-ambient	wild	0.543846	0.651462
3	Becklin et al 2016 Taraxacum_officinale AM Ambient wild	Ambient	wild	-2.21344	0.89679
6	Becklin et al 2016 Taraxacum_ceratophorum AM Sub-ambient wild	Sub-ambient	wild	-0.75447	0.668555
7	Becklin et al 2016 Taraxacum_ceratophorum AM Sub-ambient wild	Sub-ambient	wild	-2.39841	0.93521
8	Becklin et al 2016 Taraxacum_ceratophorum AM Ambient wild	Ambient	wild	0.130839	0.633571
Super-ambient temperature
id	trials	Treatment	domestication status	SMD	se
3	Becklin et al 2016 Taraxacum_officinale AM Ambient wild	Ambient	wild	-2.21344	0.89679
4	Becklin et al 2016 Taraxacum_officinale AM Super-ambient wild	Super-ambient	wild	-0.162421	0.634174
5	Becklin et al 2016 Taraxacum_officinale AM Super-ambient wild	Super-ambient	wild	0.872859	0.680339
8	Becklin et al 2016 Taraxacum_ceratophorum AM Ambient wild	Ambient	wild	0.130839	0.633571
9	Becklin et al 2016 Taraxacum_ceratophorum AM Super-ambient wild	Super-ambient	wild	-1.50454	0.766009
10	Becklin et al 2016 Taraxacum_ceratophorum AM Super-ambient wild	Super-ambient	wild	0	0.632456
11	Baslam et al 2012 Lactuca sativa BRM Glomus intraradices and Glomus mossae Ambient domesticated	Ambient	domesticated	3.6129	1.21531
12	Baslam et al 2012 Lactuca sativa BRM Glomus intraradices and Glomus mossae Super-ambient domesticated	Super-ambient	domesticated	2.70968	1.0029
13	Baslam et al 2012 Lactuca sativa MV Glomus intraradices and Glomus mossae Ambient domesticated	Ambient	domesticated	4.51613	1.44319
14	Baslam et al 2012 Lactuca sativa MV Glomus intraradices and Glomus mossae Super-ambient domesticated	Super-ambient	domesticated	-1.80645	0.818075
15	Jakobsen et al 2016 Medicago truncatula cv. Jemalong A17 Rhizophagus irregularis Ambient domesticated	Ambient	domesticated	36.8	18.1484
16	Jakobsen et al 2016 Medicago truncatula cv. Jemalong A18 Rhizophagus irregularis Super-ambient domesticated	Super-ambient	domesticated	34.9333	17.2298
17	Jakobsen et al 2016 Brachypodium distachyon line 21-3 Rhizophagus irregularis Ambient domesticated	Ambient	domesticated	21.8667	10.8038
18	Jakobsen et al 2016 Brachypodium distachyon line 21-3 Rhizophagus irregularis Super-ambient domesticated	Super-ambient	domesticated	18.6667	9.23258
19	Tang et al 2009 Echinochloa crusgalli Glomus mosseae, Glomus versiforme, Glomus geosporum, Scutellospora sp Ambient wild	Ambient	wild	2.70914	1.56464
20	Tang et al 2009 Echinochloa crusgalli Glomus mosseae, Glomus versiforme, Glomus geosporum, Scutellospora sp Super-ambient wild	Super-ambient	wild	-5.55676	2.85678
21	Tang et al 2009 Oryza sativa Zhonghan no. 7 Glomus mosseae, Glomus versiforme, Glomus geosporum, Scutellospora sp Ambient domesticated	Ambient	domesticated	-5.28	2.7264
22	Tang et al 2009 Oryza sativa Zhonghan no. 7 Glomus mosseae, Glomus versiforme, Glomus geosporum, Scutellospora sp Super-ambient domesticated	Super-ambient	domesticated	1.02859	0.96097
23	Jifon_et_al_2001 Citrus aurantium Glomus intraradices Ambient domesticated	Ambient	domesticated	0.630303	0.516208
24	Jifon_et_al_2001 Citrus aurantium Glomus intraradices Super-ambient domesticated	Super-ambient	domesticated	-0.630303	0.516208
25	Jifon_et_al_2001 Citrus sinensis Glomus intraradices Ambient domesticated	Ambient	domesticated	0	0.5
26	Jifon_et_al_2001 Citrus sinensis Glomus intraradices Super-ambient domesticated	Super-ambient	domesticated	0.630303	0.516208
27	Olesniewicz_Thomas_1999 Robinia pseudoacacia Glomus sp. Ambient domesticated	Ambient	domesticated	-1.83194	0.500316
28	Olesniewicz_Thomas_1999 Robinia pseudoacacia Glomus sp. Super-ambient domesticated	Super-ambient	domesticated	7.72414	1.28599
29	Syvertsen_Graham_1999 Citrus aurantium Glomus intraradices Ambient domesticated	Ambient	domesticated	0.97166	0.626021
30	Syvertsen_Graham_1999 Citrus aurantium Glomus intraradices Super-ambient domesticated	Super-ambient	domesticated	0.967742	0.625644
31	Jongen_et_al_1996 Trifolium repens cv. aran Glomus mosseae Ambient domesticated	Ambient	domesticated	-7.40569	2.69336
32	Jongen_et_al_1996 Trifolium repens cv. aran Glomus mosseae Super-ambient domesticated	Super-ambient	domesticated	-3.66226	1.46688
33	Hartwig_et_al_2002 Lolium perenne cv. Bastion Glomus intrarradices Ambient domesticated	Ambient	domesticated	-6.46061	1.4073
34	Hartwig_et_al_2002 Lolium perenne cv. Bastion Glomus intrarradices Super-ambient domesticated	Super-ambient	domesticated	1.36566	0.572121
35	Frew et al. 2021 Microlaena stipoides AMF Ambient wild	Ambient	wild	0.330061	0.45099
36	Frew et al. 2021 Microlaena stipoides AMF Super-ambient wild	Super-ambient	wild	0.301014	0.450356
37	Frew et al. 2021 Dichanthium sericeum AMF Ambient wild	Ambient	wild	0.134774	0.447845
38	Frew et al. 2021 Dichanthium sericeum AMF Super-ambient wild	Super-ambient	wild	1.53505	0.52284
Nitrogen
Sub-ambient temperature
id	trials	Treatment	domestication status	SMD	se
5	Becklin et al 2016 Taraxacum_officinale AM Sub-ambient wild	Sub-ambient	wild	2.86551	1.03802
6	Becklin et al 2016 Taraxacum_officinale AM Sub-ambient wild	Sub-ambient	wild	1.35319	0.74235
7	Becklin et al 2016 Taraxacum_officinale AM Ambient wild	Ambient	wild	0.841892	0.677112
10	Becklin et al 2016 Taraxacum_ceratophorum AM Sub-ambient wild	Sub-ambient	wild	0.603393	0.655774
11	Becklin et al 2016 Taraxacum_ceratophorum AM Sub-ambient wild	Sub-ambient	wild	1.03716	0.69911
12	Becklin et al 2016 Taraxacum_ceratophorum AM Ambient wild	Ambient	wild	-2.43589	0.943169
21	Duarte_et_al 2020 Elymus canadensis Glomus intrarradices Sub-ambient wild	Sub-ambient	wild	0.983501	0.627167
22	Duarte_et_al 2020 Elymus canadensis Glomus intrarradices Sub-ambient wild	Sub-ambient	wild	0.31956	0.582811
23	Duarte_et_al 2020 Elymus canadensis Glomus intrarradices Ambient wild	Ambient	wild	0.807485	0.611377
Super-ambient temperature
id	trials	Treatment	domestication status	SMD	se
1	Baslam et al 2012 Lactuca sativa BRM Glomus intraradices and Glomus mossae Ambient domesticated	Ambient	domesticated	4.8606	1.53274
2	Baslam et al 2012 Lactuca sativa BRM Glomus intraradices and Glomus mossae Super-ambient domesticated	Super-ambient	domesticated	-17.1375	4.96308
3	Baslam et al 2012 Lactuca sativa MV Glomus intraradices and Glomus mossae Ambient domesticated	Ambient	domesticated	6.29987	1.91693
4	Baslam et al 2012 Lactuca sativa MV Glomus intraradices and Glomus mossae Super-ambient domesticated	Super-ambient	domesticated	-10.2188	3.00265
7	Becklin et al 2016 Taraxacum_officinale AM Ambient wild	Ambient	wild	0.841892	0.677112
8	Becklin et al 2016 Taraxacum_officinale AM Super-ambient wild	Super-ambient	wild	-0.530573	0.650559
9	Becklin et al 2016 Taraxacum_officinale AM Super-ambient wild	Super-ambient	wild	1.5124	0.767284
12	Becklin et al 2016 Taraxacum_ceratophorum AM Ambient wild	Ambient	wild	-2.43589	0.943169
13	Becklin et al 2016 Taraxacum_ceratophorum AM Super-ambient wild	Super-ambient	wild	-1.44153	0.755945
14	Becklin et al 2016 Taraxacum_ceratophorum AM Super-ambient wild	Super-ambient	wild	2.76804	1.01596
15	Carrillo_et_al_2016 Bouteloua gracilis AMF Ambient wild	Ambient	wild	-0.830973	0.764878
16	Carrillo_et_al_2016 Bouteloua gracilis AMF Super-ambient wild	Super-ambient	wild	-1.0832	0.802807
17	Carrillo_et_al_2016 Pascopyrum smithii AMF Ambient wild	Ambient	wild	-0.915974	0.776741
18	Carrillo_et_al_2016 Pascopyrum smithii AMF Super-ambient wild	Super-ambient	wild	-2.51863	1.13191
19	Constable_et_al_2001 Liquidambar styraciflua Glomus intraradices Ambient wild	Ambient	wild	1.12394	0.549885
20	Constable_et_al_2001 Liquidambar styraciflua Glomus intraradices Super-ambient wild	Super-ambient	wild	1.89091	0.631062
24	Goicoechea et al 2014 Medicago sativa cv. Aragon Rhizophagus intraradices and Funneliformis mosseae Ambient domesticated	Ambient	domesticated	1.39661	1.06775
25	Goicoechea et al 2014 Medicago sativa cv. Aragon Rhizophagus intraradices and Funneliformis mosseae Super-ambient domesticated	Super-ambient	domesticated	1.4	1.06883
26	Hartwig_et_al_2002 Lolium perenne cv. Bastion Glomus intrarradices Ambient domesticated	Ambient	domesticated	-7.24848	1.5583
27	Hartwig_et_al_2002 Lolium perenne cv. Bastion Glomus intrarradices Super-ambient domesticated	Super-ambient	domesticated	1.57576	0.594091
28	Jifon_et_al_2001 Citrus aurantium Glomus intraradices Ambient domesticated	Ambient	domesticated	0.832784	0.527971
29	Jifon_et_al_2001 Citrus aurantium Glomus intraradices Super-ambient domesticated	Super-ambient	domesticated	0.636364	0.516517
30	Jifon_et_al_2001 Citrus sinensis Glomus intraradices Ambient domesticated	Ambient	domesticated	0.635286	0.516462
31	Jifon_et_al_2001 Citrus sinensis Glomus intraradices Super-ambient domesticated	Super-ambient	domesticated	0.833379	0.52801
32	Jongen_et_al_1996 Trifolium repens cv. aran Glomus mosseae Ambient domesticated	Ambient	domesticated	3.66777	1.46858
33	Jongen_et_al_1996 Trifolium repens cv. aran Glomus mosseae Super-ambient domesticated	Super-ambient	domesticated	3.16431	1.31648
34	Olesniewicz_Thomas_1999 Robinia pseudoacacia Glomus sp. Ambient domesticated	Ambient	domesticated	-1.23401	0.452352
35	Olesniewicz_Thomas_1999 Robinia pseudoacacia Glomus sp. Super-ambient domesticated	Super-ambient	domesticated	21.5863	3.43235
36	Syvertsen_Graham_1999 Citrus aurantium Glomus intraradices Ambient domesticated	Ambient	domesticated	-0.731261	0.605397
37	Syvertsen_Graham_1999 Citrus aurantium Glomus intraradices Super-ambient domesticated	Super-ambient	domesticated	-0.965875	0.625465
38	Tang et al 2009 Echinochloa crusgalli Glomus mosseae, Glomus versiforme, Glomus geosporum, Scutellospora sp Ambient wild	Ambient	wild	2.51612	1.48435
39	Tang et al 2009 Oryza sativa Zhonghan no. 7 Glomus mosseae, Glomus versiforme, Glomus geosporum, Scutellospora sp Ambient domesticated	Ambient	domesticated	-4.39798	2.31547
40	Tang et al 2009 Echinochloa crusgalli Glomus mosseae, Glomus versiforme, Glomus geosporum, Scutellospora sp Super-ambient wild	Super-ambient	wild	1.94359	1.25839
41	Tang et al 2009 Oryza sativa Zhonghan no. 7 Glomus mosseae, Glomus versiforme, Glomus geosporum, Scutellospora sp Super-ambient domesticated	Super-ambient	domesticated	-2.53947	1.49397
42	Zhu et al 2016 Triticum aestivum var. Tuareg Rhizophagus irregularis Ambient domesticated	Ambient	domesticated	2.19985	1.04689
43	Zhu et al 2016 Triticum aestivum var. Tuareg Rhizophagus irregularis Super-ambient domesticated	Super-ambient	domesticated	2.72217	1.18852
44	Zhu et al 2016b Triticum aestivum var. Hereford Rhizophagus irregularis Ambient domesticated	Ambient	domesticated	-3.26527	1.3465
45	Zhu et al 2016b Triticum aestivum var. Hereford Rhizophagus irregularis Super-ambient domesticated	Super-ambient	domesticated	-2.11823	1.02595
46	Zhu et al 2018 Triticum aestivum cv. Tuareg Rhizophagus irregularis Ambient domesticated	Ambient	domesticated	-2.46821	1.11815
47	Zhu et al 2018 Triticum aestivum cv. Tuareg Rhizophagus irregularis Super-ambient domesticated	Super-ambient	domesticated	-1.31443	0.844259
48	Frew et al. 2021 Microlaena stipoides AMF Ambient wild	Ambient	wild	0.122448	0.447735
49	Frew et al. 2021 Microlaena stipoides AMF Super-ambient wild	Super-ambient	wild	1.1066	0.48798
50	Frew et al. 2021 Dichanthium sericeum AMF Ambient wild	Ambient	wild	0.0389558	0.447266
51	Frew et al. 2021 Dichanthium sericeum AMF Super-ambient wild	Super-ambient	wild	0.885367	0.473714
Colonization
Sub-ambient temperature
id	trials	Treatment	domestication status	SMD	se
8	Becklin et al 2016 Taraxacum_officinale AM Sub-ambient wild	Sub-ambient	wild	0.705301	0.664111
9	Becklin et al 2016 Taraxacum_officinale AM Sub-ambient wild	Sub-ambient	wild	0.80787	0.673683
10	Becklin et al 2016 Taraxacum_ceratophorum AM Sub-ambient wild	Sub-ambient	wild	-1.3364	0.739836
11	Becklin et al 2016 Taraxacum_ceratophorum AM Sub-ambient wild	Sub-ambient	wild	0.240327	0.636212
12	Duarte_et_al Elymus canadensis Glomus intrarradices Sub-ambient wild	Sub-ambient	wild	3.24074	0.992394
13	Duarte_et_al Elymus canadensis Glomus intrarradices Sub-ambient wild	Sub-ambient	wild	0.371034	0.584699
31	Zhang_et_al_2015 Plantago lanceolata Rhizophagus irregularis Sub-ambient wild	Sub-ambient	wild	-0.308371	0.71534
Super-ambient temperature
id	trials	Treatment	domestication status	SMD	se
1	Baslam et al 2012 Lactuca sativa L BRM Glomus intraradices and Glomus mossae Super-ambient domesticated	Super-ambient	domesticated	1.35375	0.742434
2	Baslam et al 2012 Lactuca sativa L MV Glomus intraradices and Glomus mossae Super-ambient domesticated	Super-ambient	domesticated	2.66472	0.992909
3	Baslam et al 2013 Medicago sativa cv. Aragon Rhizophagus intraradices and Funneliformis mosseae Super-ambient domesticated	Super-ambient	domesticated	-12.2033	3.09379
4	Becklin et al 2016 Taraxacum_officinale AM Super-ambient wild	Super-ambient	wild	0.929412	0.686492
5	Becklin et al 2016 Taraxacum_officinale AM Super-ambient wild	Super-ambient	wild	1.46997	0.76045
6	Becklin et al 2016 Taraxacum_ceratophorum AM Super-ambient wild	Super-ambient	wild	-1.18792	0.718631
7	Becklin et al 2016 Taraxacum_ceratophorum AM Super-ambient wild	Super-ambient	wild	1.62581	0.786187
14	Gavito_et_al_2002b Pisum sativum cv. Solara Glomus caledonium Super-ambient domesticated	Super-ambient	domesticated	0	0.57735
15	Goicoechea et al 2014 Medicago sativa cv. Aragon Rhizophagus intraradices and Funneliformis mosseae Super-ambient domesticated	Super-ambient	domesticated	-5.63258	2.8926
16	Hartwig_et_al_2002 Lolium perenne cv. Bastion Glomus intrarradices Super-ambient domesticated	Super-ambient	domesticated	3.35244	0.846142
17	Jakobsen et al 2016 Medicago truncatula cv. Jemalong A17 Rhizophagus irregularis Super-ambient domesticated	Super-ambient	domesticated	1.5896	1.13136
18	Jakobsen et al 2016 Brachypodium distachyon line 21-3 Rhizophagus irregularis Super-ambient domesticated	Super-ambient	domesticated	1.75667	1.18982
19	Jifon_et_al_2001 Citrus aurantium Glomus intraradices Super-ambient domesticated	Super-ambient	domesticated	-0.630237	0.516205
20	Jifon_et_al_2001 Citrus sinensis Glomus intraradices Super-ambient domesticated	Super-ambient	domesticated	-1.21161	0.55755
21	Jongen_et_al_1996 Trifolium repens cv. aran Glomus mosseae Super-ambient domesticated	Super-ambient	domesticated	3.84999	1.52493
22	Kohler_et_al_2009 Lactuca sativa cv. Tafalla Glomus intraradices Super-ambient domesticated	Super-ambient	domesticated	-8.47928	2.18941
23	Louche-Tessandier_et_al_1999 Solanum tuberosum cv. Lp 89-221 Glomus intraradices Super-ambient domesticated	Super-ambient	domesticated	3.16351	1.31624
24	Nowak & Nowak 2013 Osteospermum ecklonis (DC.) Norl. 'Denebola' Glomus sp Super-ambient domesticated	Super-ambient	domesticated	-0.524578	0.322204
25	Nowak & Nowak 2013 Pelargonium hortorum L.H. Bailey 'Tango Orange' Glomus sp Super-ambient domesticated	Super-ambient	domesticated	5.02579	0.670991
26	Rouhier_Read_1998 Plantago lanceolata Glomus fasciculatum Super-ambient wild	Super-ambient	wild	5.27221	1.9807
27	Syvertsen_Graham_1999 Citrus aurantium Glomus intraradices Super-ambient domesticated	Super-ambient	domesticated	1.18709	0.648654
28	Tang et al 2009 Echinochloa crusgalli Glomus mosseae, Glomus versiforme, Glomus geosporum, Scutellospora spp Super-ambient wild	Super-ambient	wild	-0.902984	0.929825
29	Tang et al 2009 Oryza sativa Zhonghan no. 7 Glomus mosseae, Glomus versiforme, Glomus geosporum, Scutellospora spp Super-ambient domesticated	Super-ambient	domesticated	1.27816	1.03111
30	Watts-Williams et al 2019 Zea mays cv. B73 Funneliformis mosseae Super-ambient domesticated	Super-ambient	domesticated	-3.96748	1.56158
32	Zhu et al 2016 Triticum aestivum var. Tuareg Rhizophagus irregularis Super-ambient domesticated	Super-ambient	domesticated	3.82868	1.51831
33	Zhu et al 2016b Triticum aestivum var. Hereford Rhizophagus irregularis Super-ambient domesticated	Super-ambient	domesticated	6.40035	2.35476
34	Zhu et al 2018 Triticum aestivum cv. Tuareg Rhizophagus irregularis Super-ambient domesticated	Super-ambient	domesticated	5.73629	2.13362
35	Frew et al. 2021 Microlaena stipoides AMF Super-ambient wild	Super-ambient	wild	0.0941669	0.447522
36	Frew et al. 2021 Dichanthium sericeum AMF Super-ambient wild	Super-ambient	wild	-0.708286	0.464348

## Sheet: Studies not included
List of studies that satisfied the search criteria but were not included due to methodology
Study	Issue
Hayman, D. S. (1974). Plant growth responses to vesicular-arbuscular mycorrhiza. VI. Effect of light and temperature. New Phytologist, 73(1), 71-80.	Neither standard error or p-value was given
Martin, C. A., & Stutz, J. C. (2004). Interactive effects of temperature and arbuscular mycorrhizal fungi on growth, P uptake and root respiration of Capsicum annuum L. Mycorrhiza, 14(4), 241-244.	Non-inoculated plants were given twice the phosphorus level as plants inoculated with mycorrhizal fungi
Matsubara, Y. I., & Harada, T. (1996). Effect of constant and diurnally fluctuating temperatures on arbuscular mycorrhizal fungus infection and the growth of infected asparagus (Asparagus officinalis L.) seedlings. Journal of the Japanese Society for Horticultural Science, 65(3), 565-570.	Neither standard error or p-value was given
Schenck, N. C., & Schroder, V. N. (1974). Temperature response of Endogone mycorrhiza on soybean roots. Mycologia, 66(4), 600-605.	Neither standard error or p-value was given
Vogelzang, B., Parsons, H., & Smith, S. (1993). Separate effects of high temperature on root growth of Vigna radiata L. and colonization by the vesicular-arbuscular mycorrhizal fungus Glomus versiforme. Soil Biology and Biochemistry, 25(8), 1127-1129.	Quality of the printed figures does not allow for data extraction as the bars representing inoculated and non-inoculated treatments can not be distinguished
Volkmar, K. M., & Woodbury, W. (1989). Effects of soil temperature and depth on colonization and root and shoot growth of barley inoculated with vesicular–arbuscular mycorrhizae indigenous to Canadian prairie soil. Canadian journal of botany, 67(6), 1702-1707.	Neither standard error or p-value was given
Cavagnaro, T. R., Sokolow, S. K., & Jackson, L. E. (2007). Mycorrhizal effects on growth and nutrition of tomato under elevated atmospheric carbon dioxide. Functional Plant Biology, 34(8), 730-736.	A mycorrhiza-defective tomato mutant was used which had reduced mycorrhizal colonization
del Mar Alguacil, M., Kohler, J., Caravaca, F., & Roldán, A. (2009). Differential effects of Pseudomonas mendocina and Glomus intraradices on lettuce plants physiological response and aquaporin PIP2 gene expression under elevated atmospheric CO 2 and drought. Microbial ecology, 58(4), 942-951.	The soil used to grow the non-inoculated plants was not sterilized and thus both treatments contained AM fungi.
Andersen, F. Ø., & Andersen, T. (2006). Effects of arbuscular mycorrhizae on biomass and nutrients in the aquatic plant Littorella uniflora. Freshwater Biology, 51(9), 1623-1633.	Plants were not started from seeds, and the CO2 treatments are not relatable to atmospheric levels (dissolved CO2)
Bellido, E., de la Haba, P., & Agüera, E. (2021). Physiological Alteration in Sunflower Plants (Helianthus annuus L.) Exposed to High CO2 and Arbuscular Mycorrhizal Fungi. Plants, 10(5), 937.	Sample size not given
